# Supplementary material for: N,N-Bis(2-pyridylmeth­yl)aniline
Source: Acta Crystallogr Sect E Struct Rep Online. 2010 Jan 30;66(Pt 2):o475. doi: 10.1107/S1600536810001881 (PMC2979909; doi:10.1107/S1600536810001881)
Supplement: Supplementary file 2 [file e-66-0o475-Isup2.hkl]

# 
# h,k,l, Fc-squared, Fo-squared, sigma(Fo-squared) and status flag 
# 
data_I
_shelx_title ' T122 in P2(1)/c' 
_shelx_refln_list_code          4 
_shelx_F_calc_maximum      163.79 
_exptl_crystal_F_000       584.00 
_reflns_d_resolution_high  0.8392 
 
loop_ 
 _symmetry_equiv_pos_as_xyz 
 'x, y, z' 
 '-x, y+1/2, -z+1/2' 
 '-x, -y, -z' 
 'x, -y-1/2, z-1/2' 
 
_cell_length_a    11.4866 
_cell_length_b    16.8114 
_cell_length_c     7.7930 
_cell_angle_alpha  90.000 
_cell_angle_beta  101.471 
_cell_angle_gamma  90.000 
 
_shelx_F_squared_multiplier     1.000 
 
loop_ 
 _refln_index_h 
 _refln_index_k 
 _refln_index_l 
 _refln_F_squared_calc 
 _refln_F_squared_meas 
 _refln_F_squared_sigma 
 _refln_observed_status 
   3   0   0     8475.01     8358.49    186.55 o 
   4   0   0      643.02      606.39     14.75 o 
   5   0   0        5.83        4.44      4.32 o 
   6   0   0       49.93       43.92      6.36 o 
   7   0   0      340.19      313.00     35.24 o 
   8   0   0       21.48       20.40      7.53 o 
   9   0   0      315.23      329.08     23.56 o 
  10   0   0     1150.80     1054.18     43.46 o 
  11   0   0      196.66      172.19     21.26 o 
  12   0   0       25.87       13.47     15.16 o 
  13   0   0       31.78       29.79     19.48 o 
   1   1   0      199.87      172.43      5.91 o 
   2   1   0      137.64      129.25      5.35 o 
   3   1   0     2504.91     2497.40     41.69 o 
   4   1   0     1625.09     1542.06     23.41 o 
   5   1   0       51.24       45.23      5.55 o 
   6   1   0       76.33       82.89      5.75 o 
   7   1   0       56.57       53.25      6.38 o 
   8   1   0      146.31      122.45      8.73 o 
   9   1   0        9.25       18.70      9.38 o 
  10   1   0      101.93       84.50     11.77 o 
  11   1   0       44.97       40.37     10.68 o 
  12   1   0        4.07        4.56     12.49 o 
  13   1   0        2.71       -4.38     12.14 o 
   0   2   0     2976.01     2893.65     46.46 o 
   1   2   0       98.66       91.26      3.46 o 
   2   2   0     1632.85     1501.60     21.96 o 
   3   2   0       41.36       45.88      5.27 o 
   4   2   0       35.84       34.22      3.72 o 
   5   2   0      108.84      100.26      7.76 o 
   6   2   0       46.13       34.00      6.71 o 
   7   2   0      287.70      289.79      9.94 o 
   8   2   0        0.11        9.34     13.37 o 
   9   2   0       77.31       74.01      8.38 o 
  10   2   0        3.29       -7.80      7.80 o 
  11   2   0       83.80       81.20     18.01 o 
  12   2   0        0.09        1.43     10.82 o 
  13   2   0        0.36       -9.13     19.54 o 
   1   3   0      906.57      882.92     12.49 o 
   2   3   0       29.39       31.77      4.58 o 
   3   3   0       65.63       78.44      5.11 o 
   4   3   0      406.92      426.51     24.10 o 
   5   3   0       99.85       96.11     13.40 o 
   6   3   0      563.47      590.59     13.64 o 
   7   3   0        3.71       -5.00     10.34 o 
   8   3   0      143.22      134.60     15.31 o 
   9   3   0        0.19       -3.05      8.03 o 
  10   3   0      141.17      156.31     13.94 o 
  11   3   0       55.76       70.21     12.44 o 
  12   3   0       28.54       -1.46     10.74 o 
  13   3   0        0.58        1.68     12.49 o 
   0   4   0    11844.90    11596.90    146.72 o 
   1   4   0     1189.08     1199.38     16.25 o 
   2   4   0      377.04      334.28      6.92 o 
   3   4   0        1.08        8.80      4.30 o 
   4   4   0        0.02        0.67      4.11 o 
   5   4   0        7.71       11.91      5.71 o 
   6   4   0       37.53       35.03      9.34 o 
   7   4   0       84.14      102.44     10.19 o 
   8   4   0      104.28      114.04     11.38 o 
   9   4   0       71.21       76.88     11.41 o 
  10   4   0      254.18      241.06     16.61 o 
  11   4   0       11.94       -1.20      9.80 o 
  12   4   0        4.70       -1.77      9.67 o 
  13   4   0        8.64        6.15     12.98 o 
   1   5   0      547.12      553.24     12.38 o 
   2   5   0      731.76      729.52     11.95 o 
   3   5   0       57.88       59.31      3.60 o 
   4   5   0      924.37      857.98     17.70 o 
   5   5   0       14.55       11.01      4.88 o 
   6   5   0      336.40      297.39     13.96 o 
   7   5   0       29.71       43.56     10.00 o 
   8   5   0       18.82       44.54     15.91 o 
   9   5   0        0.16       -0.76     11.35 o 
  10   5   0        0.66        3.09      9.79 o 
  11   5   0        0.01        6.26     15.10 o 
  12   5   0       17.94       12.36     11.81 o 
   0   6   0      572.60      574.02     11.36 o 
   1   6   0       94.65       87.21      7.20 o 
   2   6   0      251.99      262.12      8.94 o 
   3   6   0       79.43       87.66      4.81 o 
   4   6   0       76.63       78.14      6.61 o 
   5   6   0       49.90       51.40      8.20 o 
   6   6   0      110.20      120.25     10.61 o 
   7   6   0        0.45        0.81      7.73 o 
   8   6   0       15.47        5.00     13.04 o 
   9   6   0        3.75        4.95     11.58 o 
  10   6   0        1.35        5.98      9.93 o 
  11   6   0        1.53      -10.82     10.82 o 
  12   6   0        2.92       11.50     17.74 o 
   1   7   0      312.75      289.11     11.79 o 
   2   7   0      475.22      504.04     12.58 o 
   3   7   0      473.81      445.83      9.79 o 
   4   7   0       37.61       40.87      3.75 o 
   5   7   0       15.69       19.28      5.91 o 
   6   7   0       69.44       90.56      8.54 o 
   7   7   0        1.31       -6.99      7.28 o 
   8   7   0       64.17       74.14     11.73 o 
   9   7   0        3.64       -7.76      9.08 o 
  10   7   0       25.21       -4.94     10.20 o 
  11   7   0       18.63       20.89     12.80 o 
  12   7   0        2.46       -4.21     16.24 o 
   0   8   0     3472.79     3774.24     52.62 o 
   1   8   0      199.73      206.58      6.24 o 
   2   8   0       66.64       76.15      5.55 o 
   3   8   0      692.69      684.93     13.34 o 
   4   8   0       59.14       61.71      4.79 o 
   5   8   0       38.87       42.27      6.92 o 
   6   8   0      144.56      127.56      9.84 o 
   7   8   0        6.81        1.14      8.52 o 
   8   8   0        3.64        1.99      8.81 o 
   9   8   0       14.37       35.87     10.71 o 
  10   8   0        3.74        9.80     11.33 o 
  11   8   0       16.11       23.53     12.53 o 
  12   8   0       15.23       36.22     20.92 o 
   1   9   0      544.38      546.38     10.42 o 
   2   9   0       51.62       51.74      4.47 o 
   3   9   0      150.22      164.65      6.75 o 
   4   9   0      121.92      120.76     12.85 o 
   5   9   0     1031.04     1079.08     28.66 o 
   6   9   0        0.13        9.40      6.65 o 
   7   9   0       52.23       55.21      8.74 o 
   8   9   0       37.10       43.17     12.51 o 
   9   9   0        4.62       16.11     10.81 o 
  10   9   0        6.52        0.05     13.82 o 
  11   9   0        9.31       17.17     13.18 o 
   0  10   0      416.34      424.69     11.39 o 
   1  10   0        6.67        6.28      3.64 o 
   2  10   0        0.00        5.04      3.85 o 
   3  10   0       74.93       58.46      5.06 o 
   4  10   0       69.71       62.46      8.23 o 
   5  10   0       17.29       19.66      8.20 o 
   6  10   0        1.11       -3.53      7.85 o 
   7  10   0        4.01        2.77      7.20 o 
   8  10   0        0.38       -8.81      8.81 o 
   9  10   0       45.38       27.47     12.25 o 
  10  10   0        6.23        1.34     12.28 o 
  11  10   0       10.59       28.54     14.38 o 
   1  11   0      271.28      290.27      9.12 o 
   2  11   0        2.09        0.94      4.12 o 
   3  11   0       98.32      105.60     10.58 o 
   4  11   0       11.28        9.17      5.46 o 
   5  11   0      506.62      473.88     16.91 o 
   6  11   0      783.50      747.34     44.00 o 
   7  11   0        0.05       -6.78      6.78 o 
   8  11   0       20.13       23.28     11.33 o 
   9  11   0       13.71       29.26     12.04 o 
  10  11   0        2.91        1.46     14.80 o 
  11  11   0        0.20       -1.58     14.05 o 
   0  12   0      222.18      221.72     13.78 o 
   1  12   0        0.74       -3.02      5.12 o 
   2  12   0       20.95       24.17      7.34 o 
   3  12   0        5.68        1.59      5.08 o 
   4  12   0       26.89       27.63      6.32 o 
   5  12   0        5.16        9.26      5.81 o 
   6  12   0        4.99       10.81      6.62 o 
   7  12   0       12.67       13.86     10.20 o 
   8  12   0      105.58      131.35     19.28 o 
   9  12   0        4.51        8.73     18.75 o 
  10  12   0       19.25       19.35     20.13 o 
   1  13   0       16.14        5.74      8.74 o 
   2  13   0       35.89       34.34     12.93 o 
   3  13   0        7.63       12.49      7.45 o 
   4  13   0       32.52       33.24      8.06 o 
   5  13   0       90.44       92.96     10.43 o 
   6  13   0       46.84       39.24      7.52 o 
   7  13   0        0.85       -6.34      6.34 o 
   8  13   0      114.95      124.52     11.02 o 
   9  13   0        7.60       14.12     13.03 o 
  10  13   0        3.29        7.76     13.98 o 
   0  14   0       16.99       29.20      9.70 o 
   1  14   0        5.80        9.93      6.46 o 
   2  14   0       16.38       19.14      8.11 o 
   3  14   0       59.31       80.49     14.33 o 
   4  14   0       73.28       65.94      9.71 o 
   5  14   0        0.65      -10.53     10.53 o 
   6  14   0        0.27       -6.66      7.81 o 
   7  14   0       37.10       20.31      9.93 o 
   8  14   0       23.23       18.24     10.16 o 
   9  14   0        5.09        2.14     11.75 o 
   1  15   0        7.17        0.04      6.29 o 
   2  15   0       46.17       45.08     10.38 o 
   3  15   0       15.47       14.63     11.67 o 
   4  15   0       34.07       24.37      8.81 o 
   5  15   0        8.22        5.21      8.45 o 
   6  15   0       28.59       23.45      9.66 o 
   7  15   0        9.20       13.65      9.66 o 
   8  15   0        5.30       17.78     10.37 o 
   0  16   0       97.89       70.53     12.38 o 
   1  16   0       10.91       -1.69      7.32 o 
   2  16   0       15.91       10.01      8.47 o 
   3  16   0        8.45        2.11      7.90 o 
   4  16   0       11.56        7.43      9.40 o 
   5  16   0        3.57       -2.18      8.68 o 
   6  16   0        3.25       13.96     10.00 o 
   7  16   0        7.49       -1.34     10.33 o 
   8  16   0        1.33        0.50     12.00 o 
   1  17   0        1.47        3.29      8.18 o 
   2  17   0        6.19        3.72      8.91 o 
   3  17   0        1.85        8.94      8.55 o 
   4  17   0        1.34       -3.07      8.92 o 
   5  17   0        4.09        0.08      9.68 o 
   6  17   0        0.75       -5.28     10.33 o 
   7  17   0        0.08       -2.81     13.38 o 
   0  18   0        3.37       -7.37     14.77 o 
   1  18   0       10.31       11.32      9.22 o 
   2  18   0        1.04        0.74     12.19 o 
   3  18   0        1.34        6.00      9.11 o 
   4  18   0        2.19        6.53     10.00 o 
   5  18   0        0.24        5.77     10.49 o 
   1  19   0        4.79       -0.87     10.76 o 
   2  19   0       32.15       24.59     11.29 o 
   3  19   0        0.08        6.22     10.77 o 
   4  19   0        1.60       -2.13     12.42 o 
 -13   1   1        1.61       -4.60     10.57 o 
 -12   1   1       31.86       38.20     12.86 o 
 -11   1   1       29.60       26.17     10.04 o 
 -10   1   1        2.42        3.84      7.72 o 
  -9   1   1      164.12      168.42     10.33 o 
  -8   1   1        1.96        1.13      4.66 o 
  -7   1   1       44.71       42.94      5.22 o 
  -6   1   1      109.11       83.77      8.31 o 
  -5   1   1       64.16       65.28      6.27 o 
  -4   1   1      137.70      127.39      5.82 o 
  -3   1   1     7129.58     7117.11     92.19 o 
  -2   1   1     2657.36     2554.51     34.79 o 
  -1   1   1     2221.74     2192.95     25.49 o 
   0   1   1      253.23      258.29      4.00 o 
   1   1   1      263.87      278.94      4.05 o 
   2   1   1     2733.36     2807.99     37.85 o 
   3   1   1      209.41      206.24      6.65 o 
   4   1   1       27.18       36.13      6.86 o 
   5   1   1       98.47      105.96      5.82 o 
   6   1   1       33.56       39.30      4.57 o 
   7   1   1       41.32       44.45      6.30 o 
   8   1   1       61.61       52.05      7.13 o 
   9   1   1      211.93      205.69     18.49 o 
  10   1   1        7.59        2.78      8.05 o 
  11   1   1       66.70       64.18     11.67 o 
  12   1   1       18.14       11.08     10.97 o 
 -13   2   1       11.46       22.63     16.71 o 
 -12   2   1      152.26      166.46     16.48 o 
 -11   2   1       31.56       38.52     11.09 o 
 -10   2   1       31.48       31.89      9.74 o 
  -9   2   1      297.73      325.04     23.57 o 
  -8   2   1        0.04        1.52      7.49 o 
  -7   2   1      443.59      452.35     12.47 o 
  -6   2   1     2063.76     2109.55     32.77 o 
  -5   2   1       97.98      101.42      5.63 o 
  -4   2   1     7120.48     7325.57     95.93 o 
  -3   2   1      122.21      115.73      5.09 o 
  -2   2   1    14517.92    14161.86    154.52 o 
  -1   2   1      170.02      153.69      4.54 o 
   0   2   1       99.60      102.95      2.92 o 
   1   2   1    26826.93    26964.61    238.50 o 
   2   2   1     1824.86     1858.65     20.53 o 
   3   2   1     3331.53     3475.34     47.23 o 
   4   2   1      929.18      943.10     21.58 o 
   5   2   1       88.07       97.27      5.65 o 
   6   2   1      364.77      385.19     11.09 o 
   7   2   1       36.12       29.92     11.16 o 
   8   2   1       41.57       26.11      8.90 o 
   9   2   1       28.73       26.93     22.70 o 
  10   2   1       60.96       59.72     14.98 o 
  11   2   1      138.13      134.87     14.29 o 
  12   2   1       50.09       37.07     12.60 o 
 -13   3   1        2.94        1.63     10.96 o 
 -12   3   1        0.08       -6.59      9.31 o 
 -11   3   1       25.99       28.34      9.78 o 
 -10   3   1       38.53       39.85      8.44 o 
  -9   3   1        4.71        9.90      8.75 o 
  -8   3   1        5.73        3.40     10.71 o 
  -7   3   1        7.74       10.16      7.54 o 
  -6   3   1       83.99       86.15      8.76 o 
  -5   3   1      602.99      681.30     18.41 o 
  -4   3   1      683.31      672.95     13.24 o 
  -3   3   1     1594.46     1556.68     20.65 o 
  -2   3   1     9748.86     9874.13    109.06 o 
  -1   3   1     2338.02     2230.91     26.93 o 
   0   3   1     2505.86     2352.66     25.07 o 
   1   3   1     2929.36     2751.05     26.31 o 
   2   3   1      461.54      446.26      7.36 o 
   3   3   1       37.25       41.06      4.15 o 
   4   3   1      410.74      383.61      9.70 o 
   5   3   1       69.35       67.87      5.14 o 
   6   3   1      530.96      559.58     15.96 o 
   7   3   1      684.59      729.38     33.88 o 
   8   3   1      344.30      329.97     16.23 o 
   9   3   1       13.35        0.10      6.90 o 
  10   3   1       49.42       42.32      9.84 o 
  11   3   1       11.81       12.15      9.70 o 
  12   3   1        0.60       -9.49     16.93 o 
 -13   4   1        2.12       13.10     12.32 o 
 -12   4   1        8.79        8.45     10.52 o 
 -11   4   1       18.12       18.24      9.92 o 
 -10   4   1       78.06       82.14     17.04 o 
  -9   4   1        6.43        5.96      8.80 o 
  -8   4   1      164.59      164.97     26.52 o 
  -7   4   1       41.85       44.58      8.72 o 
  -6   4   1      184.44      183.93      7.96 o 
  -5   4   1     1191.87     1226.70     20.86 o 
  -4   4   1      553.65      531.59     10.18 o 
  -3   4   1      422.78      448.15      8.98 o 
  -2   4   1     3156.68     3091.93     37.13 o 
  -1   4   1     3007.92     2921.14     34.99 o 
   0   4   1      589.60      562.64      8.59 o 
   1   4   1        0.68        1.24      1.85 o 
   2   4   1      546.62      503.29      8.36 o 
   3   4   1      121.46      118.36      4.79 o 
   4   4   1       35.17       31.33      3.56 o 
   5   4   1      449.03      455.43     17.53 o 
   6   4   1       55.71       59.50      8.30 o 
   7   4   1       34.66       52.27     13.79 o 
   8   4   1       66.84       70.53     10.22 o 
   9   4   1       32.34       44.74     10.25 o 
  10   4   1        1.32       -4.13     11.20 o 
  11   4   1       16.35        4.13      9.95 o 
  12   4   1        6.69       19.07     11.35 o 
 -13   5   1        2.21        3.72     13.13 o 
 -12   5   1       51.40       87.58     14.33 o 
 -11   5   1        2.34       13.44     11.29 o 
 -10   5   1       92.03       99.49     13.10 o 
  -9   5   1       12.12       18.19      9.31 o 
  -8   5   1        2.85        7.96      8.80 o 
  -7   5   1        0.80        1.89      7.41 o 
  -6   5   1      138.85      141.71     10.76 o 
  -5   5   1     1859.07     2047.89     43.68 o 
  -4   5   1      380.20      398.50      8.82 o 
  -3   5   1      479.20      474.05     12.74 o 
  -2   5   1      842.38      746.80     12.55 o 
  -1   5   1     2738.98     2660.59     32.90 o 
   0   5   1     1644.74     1650.34     19.52 o 
   1   5   1       43.10       43.35      3.45 o 
   2   5   1       51.09       47.24      3.55 o 
   3   5   1      327.92      323.57     11.02 o 
   4   5   1       25.11       28.64      3.35 o 
   5   5   1       29.07       24.30      6.19 o 
   6   5   1     1055.98     1056.65     27.22 o 
   7   5   1      104.94      107.65     11.04 o 
   8   5   1       78.39       72.86     10.69 o 
   9   5   1      135.69       98.24     13.91 o 
  10   5   1        7.29       10.96     10.00 o 
  11   5   1        7.91       10.71     10.67 o 
  12   5   1        0.08       -6.06     11.25 o 
 -12   6   1        6.84        2.08     15.80 o 
 -11   6   1       46.20       63.00     25.39 o 
 -10   6   1       81.07       98.93     15.17 o 
  -9   6   1        9.80       28.00     12.17 o 
  -8   6   1       21.02       11.94      8.41 o 
  -7   6   1       12.90       17.28      8.41 o 
  -6   6   1      241.56      278.16     14.06 o 
  -5   6   1       73.86       72.38      4.62 o 
  -4   6   1        2.31        5.57      3.34 o 
  -3   6   1      620.64      634.85     11.90 o 
  -2   6   1       11.67       12.02      3.48 o 
  -1   6   1      119.28      110.60      5.32 o 
   0   6   1     3102.03     3077.04     33.72 o 
   1   6   1     1363.79     1371.84     17.46 o 
   2   6   1       41.95       45.07      3.67 o 
   3   6   1      214.15      199.15      5.85 o 
   4   6   1     1096.06     1122.11     17.12 o 
   5   6   1       16.21       10.93      5.52 o 
   6   6   1       81.72       89.22     15.81 o 
   7   6   1        2.67        2.33      8.06 o 
   8   6   1        0.77       -5.49      7.76 o 
   9   6   1        0.62       -5.18      8.88 o 
  10   6   1       39.60       45.24     12.19 o 
  11   6   1        5.31       -0.78     15.74 o 
  12   6   1       14.94       21.96     13.16 o 
 -12   7   1       27.22        8.06     17.71 o 
 -11   7   1       59.82       59.27     13.66 o 
 -10   7   1        3.48       -0.98     10.07 o 
  -9   7   1       38.13       36.62     10.71 o 
  -8   7   1        3.57        5.79     14.15 o 
  -7   7   1       12.68        8.06     14.88 o 
  -6   7   1        0.01       -0.73      5.73 o 
  -5   7   1      115.03      127.76     11.20 o 
  -4   7   1        3.55        3.65      3.50 o 
  -3   7   1       25.71       22.09      5.54 o 
  -2   7   1      744.52      747.42     13.61 o 
  -1   7   1     1024.44      990.12     16.14 o 
   0   7   1       35.64       30.88      4.15 o 
   1   7   1      197.78      199.44      6.02 o 
   2   7   1       64.02       62.69      4.15 o 
   3   7   1        6.01        7.08      3.23 o 
   4   7   1        3.69        7.62      4.05 o 
   5   7   1       97.88       98.26      8.21 o 
   6   7   1      137.88      154.23      9.86 o 
   7   7   1      157.88      158.18     13.36 o 
   8   7   1        9.99       11.66     13.30 o 
   9   7   1        2.45        9.49     13.29 o 
  10   7   1       25.39       14.79     17.34 o 
  11   7   1        0.03        2.28     11.91 o 
  12   7   1       11.26       16.71     18.35 o 
 -12   8   1        6.20       -1.46     13.62 o 
 -11   8   1       28.42       30.99     16.35 o 
 -10   8   1       16.88       20.23     11.80 o 
  -9   8   1        1.50        1.14      8.99 o 
  -8   8   1       20.92       21.69      9.76 o 
  -7   8   1        8.91       21.08      9.54 o 
  -6   8   1        0.22       -2.29      9.18 o 
  -5   8   1        6.99        7.24      6.20 o 
  -4   8   1      114.38      121.95      7.25 o 
  -3   8   1        8.31        9.96      3.93 o 
  -2   8   1      473.49      486.61     12.43 o 
  -1   8   1      152.42      124.64      6.13 o 
   0   8   1      129.46      148.15      5.65 o 
   1   8   1      269.79      272.49     10.17 o 
   2   8   1       25.89       21.62      3.79 o 
   3   8   1        8.92       10.31      3.64 o 
   4   8   1       62.01       66.98      6.19 o 
   5   8   1        0.00       -1.98      8.03 o 
   6   8   1        0.71       -2.31      6.22 o 
   7   8   1       17.98       22.25     12.64 o 
   8   8   1        1.26       -4.52      8.41 o 
   9   8   1       21.78        7.30     14.34 o 
  10   8   1       13.18       14.37     11.94 o 
  11   8   1        2.23       18.76     13.38 o 
 -12   9   1       47.19       51.23     19.14 o 
 -11   9   1       22.96       40.98     14.74 o 
 -10   9   1      134.04      124.06     16.16 o 
  -9   9   1        0.01        2.54     10.26 o 
  -8   9   1        8.30       10.11      9.92 o 
  -7   9   1        2.21       -0.02      6.96 o 
  -6   9   1       42.68       48.73     12.10 o 
  -5   9   1        0.06       -0.38      6.02 o 
  -4   9   1        6.32        4.48      4.59 o 
  -3   9   1     1568.38     1573.24     34.32 o 
  -2   9   1      287.10      289.91     10.11 o 
  -1   9   1     1303.37     1368.35     18.37 o 
   0   9   1      290.45      271.84     10.48 o 
   1   9   1        9.46        8.91      3.72 o 
   2   9   1      194.21      188.34      6.77 o 
   3   9   1        4.38        1.58      3.67 o 
   4   9   1       40.61       45.26      5.96 o 
   5   9   1        0.55        1.88      5.05 o 
   6   9   1        0.98       -2.46      4.98 o 
   7   9   1      116.45      136.32     12.60 o 
   8   9   1       37.93       54.58     11.74 o 
   9   9   1       13.23       18.12     11.67 o 
  10   9   1       14.82       26.37     12.87 o 
  11   9   1        0.02       -5.66     12.95 o 
 -11  10   1       12.70        5.83     13.43 o 
 -10  10   1        1.18        1.20     11.06 o 
  -9  10   1        6.46        9.49     11.15 o 
  -8  10   1       31.70       28.64     11.16 o 
  -7  10   1       47.03       43.46      8.73 o 
  -6  10   1      195.59      193.80     16.41 o 
  -5  10   1       17.04       24.32      7.26 o 
  -4  10   1      606.48      615.11     17.82 o 
  -3  10   1       37.41       30.72      6.00 o 
  -2  10   1      116.07      125.87      7.24 o 
  -1  10   1       59.22       65.13      4.62 o 
   0  10   1        1.24        1.89      3.83 o 
   1  10   1       99.06      117.29      5.99 o 
   2  10   1      329.27      343.15      9.27 o 
   3  10   1       23.97       19.78      4.51 o 
   4  10   1        3.17       -0.27      5.13 o 
   5  10   1       57.21       48.16      6.75 o 
   6  10   1       42.58       49.83     11.40 o 
   7  10   1        2.84        3.41      6.33 o 
   8  10   1       41.59       21.65      8.56 o 
   9  10   1       39.11       58.53     13.68 o 
  10  10   1       14.69       42.13     22.35 o 
  11  10   1        6.68       -8.73     14.14 o 
 -11  11   1        5.53       17.44     19.25 o 
 -10  11   1       28.31       27.84     12.16 o 
  -9  11   1        0.04       -9.94      9.94 o 
  -8  11   1       10.98       14.93     10.58 o 
  -7  11   1      150.79      182.64     13.69 o 
  -6  11   1       25.69       44.43      8.72 o 
  -5  11   1        0.80        8.43      7.00 o 
  -4  11   1      128.18      117.75     13.41 o 
  -3  11   1       29.03       28.20      5.81 o 
  -2  11   1       13.15       13.15      5.15 o 
  -1  11   1        0.26        2.47      7.27 o 
   0  11   1       49.57       57.46      5.41 o 
   1  11   1       21.47       20.73      7.38 o 
   2  11   1        0.06       -1.98      4.38 o 
   3  11   1      136.69      130.47      8.60 o 
   4  11   1        7.55       12.42      5.65 o 
   5  11   1       39.26       39.77      7.14 o 
   6  11   1      267.56      267.64     11.96 o 
   7  11   1       36.07       37.09      7.84 o 
   8  11   1       10.47       18.26      8.62 o 
   9  11   1        3.72       12.08      9.31 o 
  10  11   1       27.26       49.50     11.96 o 
 -10  12   1        2.09        1.87     23.09 o 
  -9  12   1        0.03        4.08     10.90 o 
  -8  12   1       10.66       10.79      8.48 o 
  -7  12   1        4.34        9.91      8.07 o 
  -6  12   1      115.18      143.81     12.17 o 
  -5  12   1       27.09       24.98      7.90 o 
  -4  12   1      178.64      181.46     11.84 o 
  -3  12   1      151.14      133.30     11.17 o 
  -2  12   1        1.43        2.70      5.39 o 
  -1  12   1       24.93       32.02      7.01 o 
   0  12   1       49.35       49.21      6.70 o 
   1  12   1      162.79      173.90     14.18 o 
   2  12   1       54.94       55.22      5.88 o 
   3  12   1      447.76      454.24     13.68 o 
   4  12   1      130.66      139.43     12.93 o 
   5  12   1      328.19      332.30     14.57 o 
   6  12   1        6.46       -6.23      6.23 o 
   7  12   1        9.84       10.05      6.90 o 
   8  12   1       54.63       54.30      9.39 o 
   9  12   1        7.34        3.12      9.50 o 
  10  12   1       14.73       20.06     11.01 o 
 -10  13   1       12.89       10.79     13.43 o 
  -9  13   1        0.33       12.65     12.45 o 
  -8  13   1        7.85       -0.71      8.73 o 
  -7  13   1       15.53       20.83     10.78 o 
  -6  13   1       84.43       77.62     10.51 o 
  -5  13   1      283.39      322.80     15.45 o 
  -4  13   1      224.79      192.92     15.32 o 
  -3  13   1      107.77       96.68      9.93 o 
  -2  13   1        5.39        4.04      6.35 o 
  -1  13   1       15.73       11.63      6.12 o 
   0  13   1        3.21        2.21      5.66 o 
   1  13   1        0.34        2.07      5.70 o 
   2  13   1       33.66       32.87      7.98 o 
   3  13   1       62.76       85.36      9.73 o 
   4  13   1        6.86        9.17      6.89 o 
   5  13   1        0.14       -6.01      6.01 o 
   6  13   1      297.13      264.67     15.09 o 
   7  13   1      246.24      244.34     12.96 o 
   8  13   1        0.24        7.05      7.96 o 
   9  13   1        1.15        3.40     10.42 o 
  -9  14   1        0.26      -11.36     12.09 o 
  -8  14   1        1.68       -8.43      8.43 o 
  -7  14   1        4.27        3.85      8.75 o 
  -6  14   1        7.58        1.08      8.11 o 
  -5  14   1        4.64       13.98      8.34 o 
  -4  14   1        2.01        7.57      7.08 o 
  -3  14   1        2.90        2.73      7.01 o 
  -2  14   1       14.35        8.14      6.33 o 
  -1  14   1        0.25       -0.76      8.21 o 
   0  14   1        2.02       10.94      7.16 o 
   1  14   1       65.30       54.46     11.39 o 
   2  14   1       83.77       76.93     11.78 o 
   3  14   1       74.54       75.82     12.68 o 
   4  14   1       54.56       66.50     10.08 o 
   5  14   1       23.24       20.19      9.24 o 
   6  14   1       54.86       53.18      8.82 o 
   7  14   1       51.73       65.36      9.89 o 
   8  14   1       10.12       14.19     17.42 o 
   9  14   1       33.97       35.39     12.79 o 
  -9  15   1        5.45      -10.53     10.53 o 
  -8  15   1       11.43       31.53     11.14 o 
  -7  15   1       49.21       38.40     15.95 o 
  -6  15   1        1.91        0.70      8.51 o 
  -5  15   1       18.92       18.63      9.32 o 
  -4  15   1        0.92        6.63      9.39 o 
  -3  15   1       34.25       39.36      9.82 o 
  -2  15   1        8.08        1.23     10.08 o 
  -1  15   1        0.48        0.29      7.16 o 
   0  15   1        9.48       16.58      6.86 o 
   1  15   1        0.46        8.78      6.20 o 
   2  15   1        8.30       16.51      8.09 o 
   3  15   1       24.87       19.55      8.62 o 
   4  15   1        8.48       20.29      9.77 o 
   5  15   1       10.13       14.90      9.53 o 
   6  15   1        0.24       -2.49      9.62 o 
   7  15   1       11.28       16.01     10.58 o 
   8  15   1        0.14        7.75     11.34 o 
  -8  16   1        0.46      -10.17     10.17 o 
  -7  16   1        3.66        5.84     18.93 o 
  -6  16   1        0.07       -9.73      9.73 o 
  -5  16   1        1.23        4.33      9.83 o 
  -4  16   1        0.00        8.65     10.26 o 
  -3  16   1        7.99       13.50      8.73 o 
  -2  16   1       18.85       15.37      8.83 o 
  -1  16   1        5.24       10.87      7.28 o 
   0  16   1      135.81      127.74     13.80 o 
   1  16   1        0.19        6.13     10.78 o 
   2  16   1        7.65       10.59      8.44 o 
   3  16   1       19.18       16.35      8.90 o 
   4  16   1       13.79       12.58      8.89 o 
   5  16   1        1.06       -0.14      8.96 o 
   6  16   1        4.29       11.38      9.72 o 
   7  16   1       16.46       23.94     12.00 o 
  -7  17   1        0.53       -5.16     10.36 o 
  -6  17   1        0.43        2.71     10.49 o 
  -5  17   1       21.78       22.94     10.42 o 
  -4  17   1        0.99        6.91      8.77 o 
  -3  17   1        0.05        6.40      8.59 o 
  -2  17   1       16.19        0.98      8.43 o 
  -1  17   1       14.09        3.01      8.20 o 
   0  17   1        4.02        2.79      7.30 o 
   1  17   1        0.04       -7.85      8.52 o 
   2  17   1        0.49       -4.75      8.52 o 
   3  17   1       15.45       26.33     10.37 o 
   4  17   1        8.48       10.60      9.71 o 
   5  17   1        1.02        2.15     13.05 o 
   6  17   1        0.00       10.69     11.24 o 
  -6  18   1        1.68       -2.02     19.57 o 
  -5  18   1       14.22        8.76     10.79 o 
  -4  18   1       24.31       18.03     10.54 o 
  -3  18   1        0.87       -8.59      8.59 o 
  -2  18   1       58.51       63.94     17.80 o 
  -1  18   1        0.86        6.20      9.52 o 
   0  18   1        1.32       -5.70     14.58 o 
   1  18   1       47.76       40.31     21.23 o 
   2  18   1       13.15        7.16      9.52 o 
   3  18   1        3.59        5.21      9.74 o 
   4  18   1       12.91       -1.36     12.69 o 
   5  18   1        0.20        2.53     10.92 o 
  -4  19   1        4.43        5.36     11.65 o 
  -3  19   1       12.39        9.84     11.07 o 
  -2  19   1        0.35        8.11     10.91 o 
  -1  19   1        2.01        3.75     12.11 o 
   0  19   1        0.47       -1.01     13.04 o 
   1  19   1        1.56        9.65     10.38 o 
   2  19   1        0.53       13.78     10.45 o 
   3  19   1        1.43        1.81     11.26 o 
 -13   0   2        8.31       10.78     15.10 o 
 -12   0   2        6.95       24.42     14.41 o 
 -11   0   2      190.61      255.22     25.14 o 
 -10   0   2      643.84      634.55     33.81 o 
  -9   0   2      865.61      814.23     31.21 o 
  -8   0   2      195.50      212.69     12.70 o 
  -7   0   2       25.57       31.11      7.30 o 
  -6   0   2     5119.53     5427.30     91.79 o 
  -5   0   2     2279.37     2154.66     70.01 o 
  -4   0   2      888.96      821.18     19.29 o 
  -3   0   2     2033.45     1884.14     34.50 o 
  -2   0   2      913.95      806.38     17.21 o 
  -1   0   2        6.47        1.89      3.08 o 
   0   0   2     5041.28     5199.77     84.80 o 
   1   0   2    22686.13    23621.67    366.54 o 
   2   0   2     7677.45     8155.34    105.11 o 
   3   0   2      185.20      184.84      6.64 o 
   4   0   2     1692.56     1723.65     27.33 o 
   5   0   2       62.49       62.90      6.63 o 
   6   0   2       67.98       70.09     13.04 o 
   7   0   2        9.99       12.21      6.90 o 
   8   0   2        0.40       11.03     10.39 o 
   9   0   2        7.72        3.41     10.78 o 
  10   0   2       22.02       30.35     14.49 o 
 -13   1   2        8.57       14.74     14.08 o 
 -12   1   2        6.38       -2.56     16.80 o 
 -11   1   2        2.53       -1.27      9.49 o 
 -10   1   2        2.42       -5.22      9.70 o 
  -9   1   2       57.77       72.41      8.42 o 
  -8   1   2      237.14      237.13     17.34 o 
  -7   1   2       35.09       19.99      5.15 o 
  -6   1   2      528.74      478.21     11.21 o 
  -5   1   2       22.15       22.11      4.80 o 
  -4   1   2       41.71       38.61      4.81 o 
  -3   1   2      127.54      121.00      6.05 o 
  -2   1   2     1114.63     1143.84     18.69 o 
  -1   1   2     1359.59     1337.35     20.86 o 
   0   1   2      961.92      932.07     11.80 o 
   1   1   2      378.02      385.02      6.63 o 
   2   1   2     1313.25     1401.76     17.03 o 
   3   1   2       45.24       42.02      3.84 o 
   4   1   2      160.81      167.20      6.96 o 
   5   1   2      128.35      131.94      7.69 o 
   6   1   2       12.27        5.33      4.05 o 
   7   1   2       36.20       43.55      7.61 o 
   8   1   2      107.12      106.71      8.67 o 
   9   1   2        3.28        3.82      7.77 o 
  10   1   2        2.42        1.51      8.96 o 
  11   1   2        8.42        8.70     14.30 o 
 -13   2   2        2.35        1.14     11.91 o 
 -12   2   2        1.84        3.63     12.19 o 
 -11   2   2        8.35        5.85      9.49 o 
 -10   2   2       18.24        7.88      8.05 o 
  -9   2   2      120.28      106.84      9.73 o 
  -8   2   2       77.45       73.06      6.65 o 
  -7   2   2      318.57      332.55     18.41 o 
  -6   2   2      311.03      309.17     16.80 o 
  -5   2   2      240.99      226.36      9.08 o 
  -4   2   2     1215.39     1203.79     20.92 o 
  -3   2   2      316.62      305.51      9.24 o 
  -2   2   2      454.51      406.12      9.78 o 
  -1   2   2       23.38       21.90      2.97 o 
   0   2   2       19.30       20.73      2.26 o 
   1   2   2     1582.13     1638.80     17.07 o 
   2   2   2       50.29       49.74      2.90 o 
   3   2   2      331.88      335.25      7.13 o 
   4   2   2      253.05      240.19      7.14 o 
   5   2   2       43.83       43.80      4.63 o 
   6   2   2        2.38        2.57      4.93 o 
   7   2   2        8.83        5.64      7.36 o 
   8   2   2        8.12        7.20      6.31 o 
   9   2   2       38.23       38.46     20.44 o 
  10   2   2       11.34        4.37      9.25 o 
  11   2   2        3.82       -3.33     13.16 o 
 -13   3   2        0.43        7.58     12.53 o 
 -12   3   2       10.63        4.15     10.65 o 
 -11   3   2       11.89       37.59     10.17 o 
 -10   3   2       29.09       36.21      8.41 o 
  -9   3   2        0.43       -1.40      8.22 o 
  -8   3   2        0.15        1.29     11.61 o 
  -7   3   2       12.87       17.59      8.11 o 
  -6   3   2        2.97        3.29      4.66 o 
  -5   3   2     1120.16     1156.59     21.13 o 
  -4   3   2      329.62      372.29     10.38 o 
  -3   3   2      229.29      216.67      7.93 o 
  -2   3   2      209.79      195.88      7.76 o 
  -1   3   2       51.28       53.78      3.36 o 
   0   3   2      398.55      404.14     11.40 o 
   1   3   2      215.83      191.70      4.68 o 
   2   3   2     1466.92     1489.68     16.40 o 
   3   3   2      191.72      198.41      5.15 o 
   4   3   2      196.74      217.71      6.45 o 
   5   3   2       54.13       55.46      5.01 o 
   6   3   2        0.20        0.70      4.71 o 
   7   3   2      330.20      314.28     15.04 o 
   8   3   2       76.46       73.55     10.71 o 
   9   3   2        4.39        0.48      6.64 o 
  10   3   2        0.85        2.27      9.28 o 
  11   3   2        4.19      -12.80     13.33 o 
 -13   4   2        0.75       -2.38     14.99 o 
 -12   4   2        0.34       -1.05      9.26 o 
 -11   4   2       15.98        4.45      9.03 o 
 -10   4   2        0.05        8.15     14.44 o 
  -9   4   2       25.27       28.44     12.22 o 
  -8   4   2       10.77        6.23     19.54 o 
  -7   4   2       12.01       19.18      8.10 o 
  -6   4   2       78.00       77.79      7.88 o 
  -5   4   2      977.21     1074.88     20.30 o 
  -4   4   2       21.28       27.13      4.59 o 
  -3   4   2      221.89      216.74      7.07 o 
  -2   4   2     1054.05     1036.19     17.72 o 
  -1   4   2        0.77        4.90      2.95 o 
   0   4   2     1135.01     1094.28     14.30 o 
   1   4   2       33.95       33.33      3.37 o 
   2   4   2      326.96      355.08      6.53 o 
   3   4   2      118.80      125.37      4.40 o 
   4   4   2      958.91     1002.90     13.30 o 
   5   4   2      622.50      636.31     16.55 o 
   6   4   2       16.57       16.30      6.07 o 
   7   4   2        0.79        5.56      7.40 o 
   8   4   2       88.66       97.78     21.58 o 
   9   4   2       53.66       44.59     11.19 o 
  10   4   2       11.19       -2.44     10.06 o 
  11   4   2        0.11      -10.39     13.11 o 
 -13   5   2        3.27       10.61     11.99 o 
 -12   5   2        0.49       12.94     26.48 o 
 -11   5   2       12.61       12.17     10.92 o 
 -10   5   2        0.20       -9.15      9.15 o 
  -9   5   2      105.11       98.01     15.95 o 
  -8   5   2      171.91      150.56     13.27 o 
  -7   5   2       50.12       49.12     17.11 o 
  -6   5   2      672.72      677.40     27.79 o 
  -5   5   2       46.24       59.27     15.62 o 
  -4   5   2       63.88       75.55      5.58 o 
  -3   5   2      402.13      398.31     12.25 o 
  -2   5   2      786.28      763.16     13.26 o 
  -1   5   2        7.64        3.55      2.82 o 
   0   5   2       12.24       12.25      3.16 o 
   1   5   2      924.99      945.15     11.85 o 
   2   5   2       95.89      104.46      3.98 o 
   3   5   2       27.82       21.90      3.15 o 
   4   5   2      581.79      577.18      9.54 o 
   5   5   2       57.89       57.79      8.79 o 
   6   5   2       17.20       15.60      6.22 o 
   7   5   2        2.46       -5.83      5.83 o 
   8   5   2      309.44      310.48     16.94 o 
   9   5   2       11.48        5.94     10.63 o 
  10   5   2        0.81       -1.14     15.35 o 
  11   5   2        0.81       -8.01     14.19 o 
  12   5   2        6.05       19.37     18.71 o 
 -13   6   2        0.99       15.40     13.09 o 
 -12   6   2        2.91       15.10     15.58 o 
 -11   6   2        9.02       12.26     11.11 o 
 -10   6   2       10.27       -0.92     22.01 o 
  -9   6   2        7.34        3.98      9.12 o 
  -8   6   2        5.89        8.48      9.39 o 
  -7   6   2       16.52       14.89     11.13 o 
  -6   6   2        2.81       -6.88      6.88 o 
  -5   6   2       29.42       25.65      5.01 o 
  -4   6   2      109.59       94.92      5.75 o 
  -3   6   2       77.22       80.25      5.27 o 
  -2   6   2      877.95      872.58     15.02 o 
  -1   6   2      442.57      422.58      8.61 o 
   0   6   2       48.42       53.21      4.05 o 
   1   6   2        5.06        2.60      3.11 o 
   2   6   2      191.65      193.83      5.31 o 
   3   6   2        0.00        3.72      2.84 o 
   4   6   2        2.55        5.79      3.95 o 
   5   6   2        5.78        6.62      4.06 o 
   6   6   2        5.69       14.01      6.42 o 
   7   6   2        8.02        0.39      9.82 o 
   8   6   2       57.53       59.01      8.89 o 
   9   6   2        3.96        5.93      7.47 o 
  10   6   2        4.69       16.76      9.09 o 
  11   6   2        1.08       -9.98     13.22 o 
 -12   7   2       11.17       18.97     13.35 o 
 -11   7   2       24.82       11.42     10.91 o 
 -10   7   2       63.60       46.69     12.38 o 
  -9   7   2       62.39       38.67     11.89 o 
  -8   7   2       16.36       28.39     10.42 o 
  -7   7   2       60.66       74.60     10.98 o 
  -6   7   2       35.24       39.21      9.70 o 
  -5   7   2       25.82       27.62      5.08 o 
  -4   7   2      184.22      216.75      8.14 o 
  -3   7   2      612.08      617.74     12.85 o 
  -2   7   2      627.36      642.17     18.65 o 
  -1   7   2       46.11       52.47      5.49 o 
   0   7   2     2479.71     2497.86     29.29 o 
   1   7   2      105.69       96.48      5.25 o 
   2   7   2       28.62       31.95      3.23 o 
   3   7   2       43.34       40.01      3.63 o 
   4   7   2      211.32      239.69      6.55 o 
   5   7   2        0.04        7.53      4.21 o 
   6   7   2      112.15      116.85      9.38 o 
   7   7   2      324.43      288.95     22.62 o 
   8   7   2       32.36       30.49      8.22 o 
   9   7   2       99.68      112.95     16.53 o 
  10   7   2       17.33       31.87     12.33 o 
  11   7   2        9.19       11.72     17.27 o 
 -12   8   2       16.54       41.43     16.88 o 
 -11   8   2        0.05      -10.79     10.79 o 
 -10   8   2      124.50       97.82     14.56 o 
  -9   8   2       29.06       31.71     11.33 o 
  -8   8   2       18.57       24.88     10.83 o 
  -7   8   2       24.96       24.36      9.80 o 
  -6   8   2       76.16       73.18      8.68 o 
  -5   8   2      215.73      224.73      8.95 o 
  -4   8   2       32.06       31.65      6.82 o 
  -3   8   2      970.84      972.54     18.39 o 
  -2   8   2     1015.23      956.59     16.99 o 
  -1   8   2       49.93       49.42      4.44 o 
   0   8   2       87.24      105.53      5.40 o 
   1   8   2     1129.67     1171.98     17.44 o 
   2   8   2      172.61      173.21      6.48 o 
   3   8   2      171.98      170.34      6.64 o 
   4   8   2       14.33        4.64      5.09 o 
   5   8   2        2.79        8.29      5.40 o 
   6   8   2        0.00        1.14      5.33 o 
   7   8   2      105.64      126.93     10.66 o 
   8   8   2       22.74       13.62     12.26 o 
   9   8   2        1.30        2.14      8.31 o 
  10   8   2        3.04        3.71     15.87 o 
  11   8   2        2.51        7.41     17.07 o 
 -12   9   2        1.86       -8.82     16.74 o 
 -11   9   2       35.35       63.11     14.79 o 
 -10   9   2        0.90       -2.93     17.25 o 
  -9   9   2       37.83       31.45     12.27 o 
  -8   9   2       21.76        8.09     10.36 o 
  -7   9   2       37.89       18.08     10.03 o 
  -6   9   2        6.25       -4.38      6.09 o 
  -5   9   2       48.61       36.37      7.92 o 
  -4   9   2      273.91      256.43      9.70 o 
  -3   9   2        2.29        3.16      4.71 o 
  -2   9   2      377.25      364.77     10.81 o 
  -1   9   2       42.91       49.97      5.51 o 
   0   9   2       95.10       99.81      6.88 o 
   1   9   2      100.08       93.67      5.67 o 
   2   9   2      154.86      164.18      6.71 o 
   3   9   2       17.80       13.67      4.43 o 
   4   9   2       10.77       11.19      5.59 o 
   5   9   2       21.17       35.40      6.56 o 
   6   9   2       12.90       16.69      8.80 o 
   7   9   2      204.09      215.15     15.14 o 
   8   9   2        8.93       -2.00      7.14 o 
   9   9   2        4.00       -1.55     14.48 o 
  10   9   2        0.61       11.38      9.97 o 
  11   9   2        5.99       20.48     14.63 o 
 -11  10   2       12.35       16.87     14.16 o 
 -10  10   2       10.84       -6.92     14.90 o 
  -9  10   2       50.36       56.96     13.66 o 
  -8  10   2       18.57       15.96     10.18 o 
  -7  10   2       57.06       70.65      9.96 o 
  -6  10   2        7.08       11.52      7.39 o 
  -5  10   2       29.56       20.58      7.75 o 
  -4  10   2       27.39       26.78      6.36 o 
  -3  10   2       59.22       61.37      6.41 o 
  -2  10   2       73.39       74.71      6.62 o 
  -1  10   2      747.03      769.49     16.12 o 
   0  10   2        0.02       -4.17      4.17 o 
   1  10   2      543.37      530.61     11.51 o 
   2  10   2       13.39       12.76      4.71 o 
   3  10   2       74.23       75.00      9.99 o 
   4  10   2        1.96       -3.03      5.35 o 
   5  10   2       63.47       80.17      7.92 o 
   6  10   2        1.45        4.40      6.30 o 
   7  10   2        5.91       -1.29      7.61 o 
   8  10   2       51.86       65.96     10.45 o 
   9  10   2       14.55       17.47     10.00 o 
  10  10   2        6.56        2.38     10.43 o 
 -11  11   2        0.05       -6.16     13.79 o 
 -10  11   2       28.61       10.28     33.73 o 
  -9  11   2        3.33       24.43     11.46 o 
  -8  11   2        1.60       -7.39     10.51 o 
  -7  11   2       74.63       88.16     10.80 o 
  -6  11   2       62.36       76.94      9.89 o 
  -5  11   2      575.51      556.41     18.67 o 
  -4  11   2      588.04      596.05     27.29 o 
  -3  11   2        2.10        6.93      5.26 o 
  -2  11   2       34.35       31.27      6.70 o 
  -1  11   2      127.10      125.79     10.09 o 
   0  11   2       15.23       22.22      5.02 o 
   1  11   2       35.78       39.49      5.53 o 
   2  11   2        2.11        6.42      4.73 o 
   3  11   2      103.05      114.81      8.26 o 
   4  11   2       45.76       48.42      7.26 o 
   5  11   2        3.80        2.24      6.28 o 
   6  11   2      118.50      122.74      9.67 o 
   7  11   2      168.32      186.60     13.28 o 
   8  11   2       34.92       42.78     10.39 o 
   9  11   2       14.04       34.97     11.75 o 
  10  11   2        3.34       13.72     14.08 o 
 -10  12   2       25.87       31.65     14.15 o 
  -9  12   2        0.00        3.14     11.97 o 
  -8  12   2        2.88        4.17      8.32 o 
  -7  12   2        0.00        1.37     12.32 o 
  -6  12   2        2.78        2.89      8.05 o 
  -5  12   2      103.00      105.96     10.75 o 
  -4  12   2       10.99       11.88      7.48 o 
  -3  12   2      356.28      341.55     12.03 o 
  -2  12   2        4.61       -0.06      5.36 o 
  -1  12   2       40.48       59.41      9.60 o 
   0  12   2      259.51      227.74      8.73 o 
   1  12   2        7.39        2.47      4.83 o 
   2  12   2      127.27      112.38      7.17 o 
   3  12   2      311.99      307.47     13.47 o 
   4  12   2       47.52       52.85      8.90 o 
   5  12   2      242.00      262.67     17.40 o 
   6  12   2       11.45        4.34     12.88 o 
   7  12   2      156.40      159.40     11.41 o 
   8  12   2        0.35        4.97     12.18 o 
   9  12   2        9.35       23.59     13.01 o 
 -10  13   2        2.65      -12.90     21.44 o 
  -9  13   2        2.87       -2.55     11.96 o 
  -8  13   2        0.51       -8.37      8.37 o 
  -7  13   2        6.87       -9.72      9.72 o 
  -6  13   2      181.69      197.10     14.72 o 
  -5  13   2       53.98       54.93      9.43 o 
  -4  13   2        7.41       -7.01      7.01 o 
  -3  13   2       22.01       19.92      6.76 o 
  -2  13   2       49.00       44.00      7.05 o 
  -1  13   2      107.55      111.12      8.67 o 
   0  13   2       61.59       57.83      7.77 o 
   1  13   2        1.19       -4.90      5.02 o 
   2  13   2       10.06        6.80      6.05 o 
   3  13   2       80.79       62.22      8.19 o 
   4  13   2      170.23      165.35     13.23 o 
   5  13   2       79.34       67.65      8.80 o 
   6  13   2       35.79       39.88      8.28 o 
   7  13   2        0.10       -2.98      8.55 o 
   8  13   2       32.64       41.57     10.33 o 
   9  13   2        3.88       19.19     12.65 o 
  -9  14   2       19.12       56.83     19.76 o 
  -8  14   2        2.97        1.64      9.52 o 
  -7  14   2        3.94       -1.16      9.99 o 
  -6  14   2       67.62       55.98     10.53 o 
  -5  14   2        5.09        1.77      7.83 o 
  -4  14   2      149.95      132.57     11.79 o 
  -3  14   2        4.31        3.48     11.42 o 
  -2  14   2        0.35       -1.40      6.31 o 
  -1  14   2      208.48      197.63     12.70 o 
   0  14   2        4.69        8.26      6.40 o 
   1  14   2      136.49      137.15      9.57 o 
   2  14   2        7.00       10.74      7.46 o 
   3  14   2        0.11        1.15      7.50 o 
   4  14   2        0.02       -2.61      6.59 o 
   5  14   2       91.99       82.34     10.79 o 
   6  14   2       19.30       20.61      8.57 o 
   7  14   2        0.75       -0.11      8.63 o 
   8  14   2        5.69       18.66      9.97 o 
  -8  15   2        1.31        6.49     10.93 o 
  -7  15   2        3.05        3.87      9.79 o 
  -6  15   2       98.71      108.11     16.02 o 
  -5  15   2       26.20       29.14      9.70 o 
  -4  15   2        1.03        0.11      9.64 o 
  -3  15   2       51.04       47.40      9.36 o 
  -2  15   2       28.53       35.09      7.79 o 
  -1  15   2        0.65       -1.64      6.35 o 
   0  15   2       25.22       19.98      7.01 o 
   1  15   2       84.35      102.38     12.80 o 
   2  15   2       50.18       52.97     13.77 o 
   3  15   2      157.87      173.91     13.50 o 
   4  15   2       99.27      100.79     17.71 o 
   5  15   2       15.59       22.43      9.48 o 
   6  15   2       10.69       23.94     12.81 o 
   7  15   2       18.15       -8.74     10.59 o 
  -8  16   2        0.90       -6.67     11.41 o 
  -7  16   2        0.64       -0.31     10.22 o 
  -6  16   2       11.47       18.59     10.66 o 
  -5  16   2       12.46        6.09      9.41 o 
  -4  16   2       76.09       56.46     10.91 o 
  -3  16   2       11.34       18.44      8.87 o 
  -2  16   2       13.26       16.99      8.59 o 
  -1  16   2       28.97       28.95      8.06 o 
   0  16   2       59.69       64.94      9.03 o 
   1  16   2       17.07       18.43     14.43 o 
   2  16   2       13.01       13.98      9.24 o 
   3  16   2       35.15       26.19     11.10 o 
   4  16   2        0.00      -10.29     10.29 o 
   5  16   2        0.15        4.40     11.80 o 
   6  16   2       12.18       18.75     19.75 o 
  -7  17   2        6.61        4.79     11.32 o 
  -6  17   2        3.93       11.04     11.02 o 
  -5  17   2        7.40       16.48     16.18 o 
  -4  17   2        8.85        0.93      8.71 o 
  -3  17   2        0.22       -1.41      9.09 o 
  -2  17   2        0.03        2.69      8.61 o 
  -1  17   2       11.56        5.14      9.02 o 
   0  17   2        0.10       13.20     15.42 o 
   1  17   2        6.13       17.98      9.68 o 
   2  17   2        2.78       -0.28     18.01 o 
   3  17   2        1.88       -6.53     11.64 o 
   4  17   2        3.72       27.85     16.02 o 
   5  17   2        0.90       15.04     11.53 o 
  -5  18   2       11.19       20.63     11.41 o 
  -4  18   2        6.06       11.15     16.30 o 
  -3  18   2       20.83       34.97     11.08 o 
  -2  18   2        0.41        3.91      9.75 o 
  -1  18   2        0.00       -8.91      8.91 o 
   0  18   2        2.93       -1.50      9.30 o 
   1  18   2       23.78       32.02     17.20 o 
   2  18   2       22.28       38.68     14.13 o 
   3  18   2        0.02       20.42     10.89 o 
   4  18   2        3.08       -5.51     10.87 o 
  -3  19   2        0.96      -10.49     10.49 o 
  -2  19   2        0.28        0.74     10.98 o 
  -1  19   2       13.21        3.93     12.85 o 
   0  19   2        0.94       16.08     11.95 o 
   1  19   2        0.82       18.08     11.54 o 
   2  19   2        0.33        9.74     17.89 o 
 -13   1   3        6.56        2.76     11.49 o 
 -12   1   3       21.81       10.25     10.55 o 
 -11   1   3      177.56      172.67     29.04 o 
 -10   1   3       81.20       69.23     11.94 o 
  -9   1   3      206.89      174.24     11.38 o 
  -8   1   3       15.37       12.39      5.51 o 
  -7   1   3        5.51        2.54      4.85 o 
  -6   1   3       25.43       26.30      4.90 o 
  -5   1   3       34.65       38.04      4.90 o 
  -4   1   3        1.15        1.07      4.34 o 
  -3   1   3        3.54        2.58      3.98 o 
  -2   1   3      820.14      822.77     21.65 o 
  -1   1   3      164.91      164.35      9.08 o 
   0   1   3      105.63       99.37      3.94 o 
   1   1   3      801.95      838.36     15.10 o 
   2   1   3       54.70       52.60      3.26 o 
   3   1   3     2238.78     2341.12     24.70 o 
   4   1   3      368.09      357.85      8.15 o 
   5   1   3        3.93        8.04      3.47 o 
   6   1   3       44.16       49.93      4.66 o 
   7   1   3        7.63       10.25      4.78 o 
   8   1   3       55.03       62.66     10.74 o 
   9   1   3       37.37       36.30     10.48 o 
  10   1   3      115.24      108.51     15.66 o 
  11   1   3       21.20       14.07     11.57 o 
 -13   2   3        6.69       31.59     19.21 o 
 -12   2   3        4.51        7.04     11.48 o 
 -11   2   3        6.32       -1.57     11.53 o 
 -10   2   3      101.98       81.62      9.47 o 
  -9   2   3      344.80      329.83     14.85 o 
  -8   2   3      352.80      350.16     11.77 o 
  -7   2   3        3.66        8.68      6.14 o 
  -6   2   3        0.08       -6.17      6.17 o 
  -5   2   3       12.70       14.05      5.36 o 
  -4   2   3        0.00       -3.36      4.32 o 
  -3   2   3       13.46       16.50      4.33 o 
  -2   2   3        6.30        3.12      3.77 o 
  -1   2   3      850.10      851.92     26.23 o 
   0   2   3      486.72      468.46      7.22 o 
   1   2   3     3092.01     3246.93     31.85 o 
   2   2   3     1161.72     1200.08     15.93 o 
   3   2   3     1049.43     1118.30     15.74 o 
   4   2   3      202.40      198.84     11.71 o 
   5   2   3       28.72       33.06      4.66 o 
   6   2   3        0.98        5.45      4.14 o 
   7   2   3        0.42        3.13      4.52 o 
   8   2   3       12.84       11.34      7.02 o 
   9   2   3      102.58      112.87     18.37 o 
  10   2   3        0.44        7.62      9.66 o 
  11   2   3       17.62        7.94     11.08 o 
 -13   3   3        5.33      -11.27     11.27 o 
 -12   3   3        7.50       17.28     11.86 o 
 -11   3   3       25.11       17.45     21.80 o 
 -10   3   3      143.86      147.61     11.42 o 
  -9   3   3       29.89       27.43      7.87 o 
  -8   3   3      583.82      636.13     23.10 o 
  -7   3   3      191.31      208.77     10.99 o 
  -6   3   3      144.01      144.07      8.93 o 
  -5   3   3      669.15      713.81     16.58 o 
  -4   3   3      214.71      213.34      9.29 o 
  -3   3   3     1010.75     1013.63     21.42 o 
  -2   3   3       88.83       98.42      6.11 o 
  -1   3   3     2003.21     2076.20     24.17 o 
   0   3   3      497.78      475.47      8.35 o 
   1   3   3      604.72      665.43      9.34 o 
   2   3   3     2723.77     2967.24     30.05 o 
   3   3   3       92.01       91.45      4.79 o 
   4   3   3       95.72      110.18      5.47 o 
   5   3   3       24.02       33.63      4.60 o 
   6   3   3        7.61        8.86      5.12 o 
   7   3   3       94.42      117.60      9.74 o 
   8   3   3       53.00       36.71      7.95 o 
   9   3   3        0.82       -2.19      8.32 o 
  10   3   3        0.52        5.43      9.73 o 
  11   3   3       13.71       14.37     11.52 o 
 -13   4   3        3.19        4.59     20.66 o 
 -12   4   3        8.28       15.55     10.98 o 
 -11   4   3       14.38       17.85      9.05 o 
 -10   4   3       18.00       22.00     10.92 o 
  -9   4   3        3.19       -5.23      9.39 o 
  -8   4   3      340.02      345.31     58.16 o 
  -7   4   3      136.49      133.67      9.27 o 
  -6   4   3      195.14      212.00      9.82 o 
  -5   4   3       13.21       14.10      5.50 o 
  -4   4   3        0.38        1.72      4.50 o 
  -3   4   3      154.72      158.42      7.74 o 
  -2   4   3      509.00      487.04     10.22 o 
  -1   4   3       48.35       51.83      3.86 o 
   0   4   3      112.72      100.34      4.37 o 
   1   4   3      128.24      136.12      4.45 o 
   2   4   3       54.66       55.07      3.58 o 
   3   4   3      121.17      115.39      4.66 o 
   4   4   3       12.19        6.52      3.85 o 
   5   4   3       84.07       82.95      5.69 o 
   6   4   3       10.47       12.75      5.35 o 
   7   4   3        1.79       10.53      6.46 o 
   8   4   3        3.73       -1.91     11.73 o 
   9   4   3       17.90       14.14      7.94 o 
  10   4   3        3.00       17.31     10.55 o 
  11   4   3        2.34        3.57     11.74 o 
 -13   5   3        3.68        8.07     12.51 o 
 -12   5   3       54.02       70.34     14.15 o 
 -11   5   3        9.76        8.27     11.74 o 
 -10   5   3        0.71        2.76      9.67 o 
  -9   5   3       46.37       56.58     11.32 o 
  -8   5   3        2.02        1.16      8.87 o 
  -7   5   3        1.23        5.06      9.15 o 
  -6   5   3       73.63       66.60      7.20 o 
  -5   5   3        0.87        5.82      5.30 o 
  -4   5   3      551.17      590.99     15.45 o 
  -3   5   3      453.93      467.17     11.03 o 
  -2   5   3      485.07      515.88     11.07 o 
  -1   5   3       27.00       30.41      3.73 o 
   0   5   3      173.37      169.40      5.79 o 
   1   5   3      276.96      268.00      7.21 o 
   2   5   3      287.37      334.01      7.17 o 
   3   5   3      310.88      318.78      8.07 o 
   4   5   3        4.67       11.73      3.74 o 
   5   5   3       60.09       64.34      6.46 o 
   6   5   3       51.36       60.73      6.67 o 
   7   5   3        0.09       -5.91      5.91 o 
   8   5   3       52.48       59.88      9.10 o 
   9   5   3       56.04       63.20     11.63 o 
  10   5   3        0.03        8.90     14.97 o 
  11   5   3        0.99       -5.71     16.93 o 
 -12   6   3        2.39       -6.67     15.10 o 
 -11   6   3       18.70        8.72     15.88 o 
 -10   6   3        0.17      -10.13     10.13 o 
  -9   6   3      109.49       75.14     12.44 o 
  -8   6   3        0.61        5.21     13.97 o 
  -7   6   3        0.83        4.57      8.65 o 
  -6   6   3       48.98       55.14      7.80 o 
  -5   6   3       73.05       82.86     25.63 o 
  -4   6   3       25.64       23.35      4.86 o 
  -3   6   3        0.33       -1.24      3.95 o 
  -2   6   3      106.37       97.89      5.95 o 
  -1   6   3     1174.83     1161.96     16.62 o 
   0   6   3        2.09        6.31      3.49 o 
   1   6   3       68.55       55.21      4.42 o 
   2   6   3      315.48      329.13      7.42 o 
   3   6   3      213.80      227.12      6.59 o 
   4   6   3        2.97        3.28      3.69 o 
   5   6   3        0.43       -0.12      5.56 o 
   6   6   3       25.98       26.44      7.30 o 
   7   6   3        9.57        2.66      6.58 o 
   8   6   3        7.66        9.71      9.57 o 
   9   6   3       12.21       27.57     16.10 o 
  10   6   3        1.35        4.20     11.63 o 
  11   6   3        4.38       30.24     20.09 o 
 -12   7   3        0.23      -11.97     11.97 o 
 -11   7   3        1.31       -9.67     11.07 o 
 -10   7   3       63.34       47.22     12.73 o 
  -9   7   3       16.91       23.24     10.61 o 
  -8   7   3       30.37       16.53      9.93 o 
  -7   7   3       46.38       50.31     10.39 o 
  -6   7   3        9.58       12.69      6.41 o 
  -5   7   3        4.40       -0.09      4.86 o 
  -4   7   3       32.18       38.06      6.98 o 
  -3   7   3      151.69      144.33     11.89 o 
  -2   7   3       65.72       61.00      5.60 o 
  -1   7   3       69.83       74.68      5.05 o 
   0   7   3      298.27      311.33      8.38 o 
   1   7   3      123.91      125.75      5.88 o 
   2   7   3      375.45      387.00      8.96 o 
   3   7   3       19.79       23.30      3.92 o 
   4   7   3        5.47       10.64      4.60 o 
   5   7   3        0.48       -5.14      5.14 o 
   6   7   3        7.66       -0.85      6.33 o 
   7   7   3        0.02        0.33     11.31 o 
   8   7   3        0.52       -4.22      9.89 o 
   9   7   3        0.27        1.62     11.08 o 
  10   7   3        3.04        4.43     12.28 o 
 -12   8   3        7.76       21.44     14.10 o 
 -11   8   3        3.23       -9.27     12.60 o 
 -10   8   3       20.52       26.82     12.44 o 
  -9   8   3       32.14       34.32     11.81 o 
  -8   8   3       35.62       35.00     10.56 o 
  -7   8   3        0.42       14.09      9.81 o 
  -6   8   3       21.14       18.99      9.80 o 
  -5   8   3       17.70       11.82      5.50 o 
  -4   8   3      147.13      138.26      7.85 o 
  -3   8   3       95.10       92.73      6.83 o 
  -2   8   3       34.49       40.34      6.37 o 
  -1   8   3       24.65       28.24      4.54 o 
   0   8   3        9.08       11.38      4.12 o 
   1   8   3        8.40        7.64      4.11 o 
   2   8   3        5.59       10.39      4.28 o 
   3   8   3       95.93      108.71      9.32 o 
   4   8   3        2.05        5.65      6.48 o 
   5   8   3        6.10        5.31      5.39 o 
   6   8   3       26.28       42.21      7.07 o 
   7   8   3        3.26       13.85      9.45 o 
   8   8   3        1.30       -1.94     10.21 o 
   9   8   3       45.42       55.03     13.95 o 
  10   8   3        3.20       -2.56     12.40 o 
 -12   9   3       12.28       -2.45     14.43 o 
 -11   9   3        0.44      -18.47     18.47 o 
 -10   9   3        5.98        4.80     11.07 o 
  -9   9   3       10.79        2.05     11.34 o 
  -8   9   3        6.58       -8.71      8.71 o 
  -7   9   3       47.12       56.34     11.66 o 
  -6   9   3      196.65      192.80     12.30 o 
  -5   9   3       49.40       58.02      7.60 o 
  -4   9   3       72.98       65.67      6.94 o 
  -3   9   3      362.05      339.04     13.52 o 
  -2   9   3       16.28       33.81      5.75 o 
  -1   9   3        0.53        3.85      4.32 o 
   0   9   3       43.17       37.88      5.26 o 
   1   9   3      196.40      193.71      7.63 o 
   2   9   3        7.45        8.41      4.59 o 
   3   9   3       28.32       33.64      5.30 o 
   4   9   3       23.75       24.35      5.95 o 
   5   9   3        7.96        8.36      5.86 o 
   6   9   3        6.88       -4.10      5.80 o 
   7   9   3      172.92      138.84     15.25 o 
   8   9   3        4.50        5.08     10.11 o 
   9   9   3        0.25        5.30     12.36 o 
  10   9   3       39.03       37.84     14.80 o 
 -11  10   3       16.32       -1.75     13.26 o 
 -10  10   3       15.40        8.18     12.32 o 
  -9  10   3       82.40       75.48     14.59 o 
  -8  10   3        0.53        2.78     10.27 o 
  -7  10   3       21.10       28.68     10.34 o 
  -6  10   3       19.79       20.17     12.26 o 
  -5  10   3       69.47       58.96      8.64 o 
  -4  10   3        0.60        1.83      5.41 o 
  -3  10   3        4.39        6.70      5.31 o 
  -2  10   3      175.48      180.69     10.67 o 
  -1  10   3       18.99       31.19      5.39 o 
   0  10   3       42.20       47.90      5.75 o 
   1  10   3      545.74      516.69     11.97 o 
   2  10   3        0.51       -4.70      4.70 o 
   3  10   3       12.17        9.70      5.57 o 
   4  10   3      179.31      159.56      9.17 o 
   5  10   3       36.50       19.42      6.39 o 
   6  10   3       34.91       32.20      7.37 o 
   7  10   3       27.35       18.32     11.34 o 
   8  10   3       73.63      102.58     16.30 o 
   9  10   3       30.88       30.55     19.14 o 
 -11  11   3        0.03       -7.49     13.12 o 
 -10  11   3        5.42        9.94     13.42 o 
  -9  11   3        1.34      -10.28     10.28 o 
  -8  11   3       50.67       19.14     17.85 o 
  -7  11   3        0.77        6.80      7.83 o 
  -6  11   3        2.56        3.08      8.18 o 
  -5  11   3      330.95      334.69     19.02 o 
  -4  11   3       18.89       20.31      6.31 o 
  -3  11   3       72.62       81.37      7.72 o 
  -2  11   3       41.12       55.42      7.06 o 
  -1  11   3       54.59       63.60     11.12 o 
   0  11   3       95.64       98.07      6.94 o 
   1  11   3       43.47       52.48      5.97 o 
   2  11   3      130.35      130.24      7.56 o 
   3  11   3       20.61       21.44      6.31 o 
   4  11   3      106.61      116.71      8.89 o 
   5  11   3      173.01      187.13     14.03 o 
   6  11   3       10.52       11.33      8.07 o 
   7  11   3        1.30       -3.55      8.91 o 
   8  11   3       34.45       31.45     25.41 o 
   9  11   3        2.83       -6.27     12.95 o 
 -10  12   3        7.42       51.24     24.53 o 
  -9  12   3        0.65        6.42     12.90 o 
  -8  12   3        0.00       -1.36     11.26 o 
  -7  12   3        0.56       -7.94      7.94 o 
  -6  12   3       32.33       42.56     11.66 o 
  -5  12   3      501.27      499.48     18.33 o 
  -4  12   3      227.17      201.08     12.38 o 
  -3  12   3      615.52      596.81     17.03 o 
  -2  12   3       54.31       43.66      7.18 o 
  -1  12   3       27.15       21.44      6.32 o 
   0  12   3        0.49       -1.74      5.05 o 
   1  12   3       11.69        7.54      5.29 o 
   2  12   3       88.91       90.22      8.21 o 
   3  12   3        9.02        7.58      6.06 o 
   4  12   3      263.21      291.14     12.41 o 
   5  12   3       25.39       30.52      7.80 o 
   6  12   3      300.77      326.84     14.57 o 
   7  12   3        5.61       -8.49      8.49 o 
   8  12   3       15.96        2.12     12.82 o 
 -10  13   3        2.48        1.56     18.78 o 
  -9  13   3        0.00       -9.21     12.34 o 
  -8  13   3        3.87       -8.18     10.42 o 
  -7  13   3       10.13       18.95      9.56 o 
  -6  13   3       17.55        9.63      8.85 o 
  -5  13   3       52.97       46.91      9.14 o 
  -4  13   3      238.54      222.90     13.59 o 
  -3  13   3      689.16      710.02     17.89 o 
  -2  13   3        0.10       -6.06      6.06 o 
  -1  13   3       67.97       75.55      8.02 o 
   0  13   3      195.10      181.16     15.84 o 
   1  13   3        1.86        1.42      5.39 o 
   2  13   3      148.38      124.83      9.41 o 
   3  13   3        9.14       10.53      6.46 o 
   4  13   3       54.39       68.42      9.16 o 
   5  13   3       14.39        2.00      7.09 o 
   6  13   3        2.58       -4.51      7.47 o 
   7  13   3      100.51      126.66     16.42 o 
   8  13   3       34.48       46.01     15.44 o 
  -9  14   3       41.56       35.20     15.10 o 
  -8  14   3        0.93        5.93     10.15 o 
  -7  14   3        2.80        7.77      9.45 o 
  -6  14   3       57.26       50.54     10.77 o 
  -5  14   3       35.79       30.59      9.13 o 
  -4  14   3       83.30       86.76     10.69 o 
  -3  14   3      244.27      259.25     19.34 o 
  -2  14   3        4.33        9.93      6.62 o 
  -1  14   3      153.53      162.99     10.25 o 
   0  14   3       77.60       80.67      8.61 o 
   1  14   3      289.73      294.23     14.86 o 
   2  14   3        9.46        2.40      6.42 o 
   3  14   3       10.08        1.69      6.82 o 
   4  14   3        1.40        1.83      7.74 o 
   5  14   3        2.12        4.35      7.76 o 
   6  14   3        5.61        0.57      9.95 o 
   7  14   3       10.66       24.96     10.99 o 
  -8  15   3        0.81      -10.24     10.24 o 
  -7  15   3        0.57        0.38      9.47 o 
  -6  15   3        4.30       23.86     17.54 o 
  -5  15   3       50.25       45.78     10.61 o 
  -4  15   3       24.66       24.37      9.06 o 
  -3  15   3        8.39       15.28      8.64 o 
  -2  15   3        0.02        0.42      6.67 o 
  -1  15   3        7.18       -0.36      7.97 o 
   0  15   3       75.20       65.46      8.65 o 
   1  15   3        1.47       -7.37      7.37 o 
   2  15   3       10.90       20.59      8.66 o 
   3  15   3        0.05       -1.70      8.04 o 
   4  15   3       79.17      101.36     11.97 o 
   5  15   3       61.02       79.90     10.71 o 
   6  15   3        2.37        0.53     10.00 o 
  -7  16   3        2.37        0.75     10.53 o 
  -6  16   3       54.87       51.16     12.33 o 
  -5  16   3       29.23       39.35     11.28 o 
  -4  16   3       14.22       10.15      9.70 o 
  -3  16   3      192.23      201.50     14.52 o 
  -2  16   3        2.44        9.83      9.03 o 
  -1  16   3        0.07        0.84      8.26 o 
   0  16   3       19.38        2.98      8.74 o 
   1  16   3        6.47        9.51      8.97 o 
   2  16   3        7.28        9.71      9.52 o 
   3  16   3        0.17        2.72      9.19 o 
   4  16   3       29.88       31.73     10.75 o 
   5  16   3        7.36       18.91     10.72 o 
  -6  17   3        2.45       15.54     16.39 o 
  -5  17   3        2.90        5.45     10.49 o 
  -4  17   3        0.18       -3.96      9.38 o 
  -3  17   3        0.50       15.02     10.28 o 
  -2  17   3        4.06       10.85      9.17 o 
  -1  17   3        8.24        1.99      7.94 o 
   0  17   3        0.03       -4.36      9.09 o 
   1  17   3        0.06       10.40      9.27 o 
   2  17   3        4.52        4.42     10.55 o 
   3  17   3        0.03        3.64      9.84 o 
   4  17   3       14.93       18.82     12.60 o 
  -4  18   3        5.73       24.26     11.70 o 
  -3  18   3       46.50       49.88     12.55 o 
  -2  18   3        2.09       11.95     10.53 o 
  -1  18   3        1.35       -8.88     11.40 o 
   0  18   3       14.23        5.11     10.39 o 
   1  18   3        2.51        5.12     10.44 o 
   2  18   3        0.02       -1.85     10.28 o 
   3  18   3       23.97       39.46     11.91 o 
 -13   0   4       10.51      -14.69     18.29 o 
 -12   0   4       21.86       20.04     18.24 o 
 -11   0   4        4.44        6.68     13.55 o 
 -10   0   4       38.34       44.48     15.63 o 
  -9   0   4      456.13      448.35     19.83 o 
  -8   0   4      712.34      717.89     23.90 o 
  -7   0   4      130.10      106.55     16.81 o 
  -6   0   4       24.92       23.91      7.69 o 
  -5   0   4        4.95        2.48      6.47 o 
  -4   0   4       86.56       91.81      8.57 o 
  -3   0   4     2040.07     2089.95     53.16 o 
  -2   0   4     1140.01     1162.91     24.94 o 
  -1   0   4     1061.85     1132.92     23.04 o 
   0   0   4     1707.26     1659.08     35.38 o 
   1   0   4      235.73      206.28     24.74 o 
   2   0   4     2291.74     2301.13     86.48 o 
   3   0   4     2013.91     1975.22     92.50 o 
   4   0   4      997.57      929.41     48.60 o 
   5   0   4       96.53       81.67     10.40 o 
   6   0   4       12.70        6.00     10.32 o 
   7   0   4      521.55      537.38     49.14 o 
   8   0   4       42.44       28.77     15.22 o 
   9   0   4      117.47      115.68     21.31 o 
  10   0   4       86.86       71.14     21.59 o 
 -13   1   4        0.56        1.65     12.93 o 
 -12   1   4        0.39        7.74     11.46 o 
 -11   1   4        0.42        4.22     10.48 o 
 -10   1   4       55.13       64.26      9.72 o 
  -9   1   4        1.85        2.60      6.24 o 
  -8   1   4       12.85       10.32      5.95 o 
  -7   1   4       46.92       42.94      6.35 o 
  -6   1   4        1.16       -4.77      4.77 o 
  -5   1   4        0.70        2.05      5.27 o 
  -4   1   4       56.90       60.87      5.34 o 
  -3   1   4       86.64       81.15      5.36 o 
  -2   1   4       15.87       16.15      4.30 o 
  -1   1   4      199.16      204.68      5.93 o 
   0   1   4      198.48      205.74      7.84 o 
   1   1   4      130.04      136.99      7.02 o 
   2   1   4        0.00        7.80      4.38 o 
   3   1   4        3.07        5.78      4.62 o 
   4   1   4       43.34       54.10      6.44 o 
   5   1   4       28.37       29.65      6.28 o 
   6   1   4      128.57      134.28      8.88 o 
   7   1   4       56.01       59.91      9.89 o 
   8   1   4       40.46       50.02     11.24 o 
   9   1   4        0.15        7.16     10.69 o 
  10   1   4        0.82       -5.75     11.22 o 
 -13   2   4       16.14       14.73     14.07 o 
 -12   2   4       10.26       12.33     12.65 o 
 -11   2   4        4.40       -0.98     10.63 o 
 -10   2   4       33.81       31.68      9.11 o 
  -9   2   4       51.62       68.27      9.31 o 
  -8   2   4        9.74        0.44      5.71 o 
  -7   2   4        0.26       -4.44      5.12 o 
  -6   2   4       32.27       28.88      5.93 o 
  -5   2   4       41.77       50.35      6.95 o 
  -4   2   4       39.25       30.02      5.82 o 
  -3   2   4       26.33       29.99      5.57 o 
  -2   2   4      394.71      406.37     11.44 o 
  -1   2   4       85.33       88.66      5.66 o 
   0   2   4      325.14      350.45      7.71 o 
   1   2   4       62.87       62.65      5.66 o 
   2   2   4       99.34       97.86      6.52 o 
   3   2   4       26.41       22.73      5.33 o 
   4   2   4        1.10        0.71      4.93 o 
   5   2   4      108.99      105.59      7.92 o 
   6   2   4       19.77       22.63      6.44 o 
   7   2   4       16.28       26.65      8.13 o 
   8   2   4        3.40       12.79     10.44 o 
   9   2   4       18.83       23.83     11.30 o 
  10   2   4        0.00       -3.19     11.67 o 
 -13   3   4        8.85        8.31     13.65 o 
 -12   3   4        2.47       11.58     11.92 o 
 -11   3   4      105.41      118.73     12.41 o 
 -10   3   4       51.52       55.57     19.08 o 
  -9   3   4        1.17        3.71     11.40 o 
  -8   3   4       52.01       51.05      8.48 o 
  -7   3   4       26.17       19.51      7.21 o 
  -6   3   4       77.38       73.51     13.08 o 
  -5   3   4       17.45       14.89      6.10 o 
  -4   3   4      109.82      118.42      7.86 o 
  -3   3   4      373.87      369.19     11.57 o 
  -2   3   4       80.95       84.32     10.55 o 
  -1   3   4       75.85       90.30      5.54 o 
   0   3   4        0.22       -2.44      2.60 o 
   1   3   4      137.89      138.47      8.04 o 
   2   3   4       36.38       41.94      5.97 o 
   3   3   4       14.00       14.30      4.97 o 
   4   3   4       79.15       82.58      7.02 o 
   5   3   4       90.88       83.55      7.60 o 
   6   3   4      129.84      144.57     10.97 o 
   7   3   4      149.24      126.45     15.15 o 
   8   3   4       40.32       54.02     11.36 o 
   9   3   4        8.66       20.62     10.89 o 
  10   3   4       13.48       12.80     12.64 o 
 -12   4   4        8.37       10.30     11.45 o 
 -11   4   4       10.53       10.55      8.82 o 
 -10   4   4        2.20       10.43      8.43 o 
  -9   4   4        0.00        5.50     15.10 o 
  -8   4   4        0.18       15.28     21.49 o 
  -7   4   4      162.02      145.95      9.95 o 
  -6   4   4       19.35       28.30      7.13 o 
  -5   4   4      261.87      273.96     11.87 o 
  -4   4   4      381.89      384.65     12.84 o 
  -3   4   4     1041.23     1044.66     25.22 o 
  -2   4   4        0.38       -1.96      4.40 o 
  -1   4   4      202.66      225.04      8.98 o 
   0   4   4      512.61      538.89      9.86 o 
   1   4   4        2.35        2.98      2.81 o 
   2   4   4        2.03        3.07      3.64 o 
   3   4   4       16.14       14.25      6.04 o 
   4   4   4       46.59       37.49      6.63 o 
   5   4   4        6.00       10.05      5.31 o 
   6   4   4        6.40        8.08      6.84 o 
   7   4   4        7.44        9.69      7.95 o 
   8   4   4        1.76       -1.87      9.18 o 
   9   4   4        0.04        5.53     11.03 o 
  10   4   4       49.07       70.51     21.31 o 
 -12   5   4        8.59       -0.25     12.15 o 
 -11   5   4        8.72       15.16     11.18 o 
 -10   5   4        0.05       -5.72     10.14 o 
  -9   5   4       22.68       22.01     10.43 o 
  -8   5   4      124.63      109.24     12.94 o 
  -7   5   4       19.53       21.19      7.24 o 
  -6   5   4       54.14       47.51      7.31 o 
  -5   5   4       81.90       84.41      8.15 o 
  -4   5   4        7.08        8.40      5.72 o 
  -3   5   4       49.51       54.56      6.63 o 
  -2   5   4      296.34      272.95      9.20 o 
  -1   5   4      198.09      194.30      6.65 o 
   0   5   4      135.08      134.30      5.74 o 
   1   5   4        8.79       11.32      3.31 o 
   2   5   4        0.62       -3.19      3.19 o 
   3   5   4      133.68      164.97     11.73 o 
   4   5   4       38.40       42.83      7.10 o 
   5   5   4       31.18       33.86      7.43 o 
   6   5   4       41.66       60.18      8.93 o 
   7   5   4        4.29        0.61      7.43 o 
   8   5   4        0.19       -3.91      9.48 o 
   9   5   4       67.78       43.29     13.42 o 
  10   5   4        0.48      -10.48     18.10 o 
 -12   6   4       25.85       33.22     11.54 o 
 -11   6   4        2.04       -6.74     24.93 o 
 -10   6   4       24.86       30.15     17.17 o 
  -9   6   4        0.14       -6.43     12.64 o 
  -8   6   4      214.49      216.28     19.22 o 
  -7   6   4       22.57       18.10      9.88 o 
  -6   6   4      100.07      121.34     13.11 o 
  -5   6   4       37.70       36.16      7.10 o 
  -4   6   4       33.48       45.19      7.13 o 
  -3   6   4        9.92        6.05      4.64 o 
  -2   6   4      448.15      475.60     11.81 o 
  -1   6   4        1.43        8.11      3.92 o 
   0   6   4        0.37       -3.30      3.65 o 
   1   6   4        4.42        0.96      3.79 o 
   2   6   4       69.61       71.41      4.84 o 
   3   6   4       14.07       12.95      4.44 o 
   4   6   4        4.33        5.72      5.09 o 
   5   6   4        0.84        0.84      6.28 o 
   6   6   4       16.85        6.32      9.01 o 
   7   6   4        2.34       -8.63     18.72 o 
   8   6   4        9.75       15.35     11.39 o 
   9   6   4        2.86        9.90     19.57 o 
  10   6   4       10.08       40.93     22.17 o 
 -12   7   4        0.08      -10.68     12.70 o 
 -11   7   4       40.43        9.86     12.60 o 
 -10   7   4        1.89        1.28     11.18 o 
  -9   7   4       41.32       35.84     11.79 o 
  -8   7   4       35.08        7.66      9.71 o 
  -7   7   4       80.51       86.17     20.86 o 
  -6   7   4      224.63      227.43     21.26 o 
  -5   7   4      217.60      223.83     11.95 o 
  -4   7   4       70.62       65.26      6.78 o 
  -3   7   4        3.02       -0.21      4.86 o 
  -2   7   4       18.23       29.68      5.32 o 
  -1   7   4       31.54       44.30      5.22 o 
   0   7   4      106.72      116.22      6.31 o 
   1   7   4      345.57      333.80      9.18 o 
   2   7   4       75.05       75.47      5.66 o 
   3   7   4      288.62      282.90     10.16 o 
   4   7   4       24.21        7.47      7.97 o 
   5   7   4        0.03        6.44      8.58 o 
   6   7   4       39.12       54.81     14.23 o 
   7   7   4       14.89        9.64     13.80 o 
   8   7   4        5.38       -9.85      9.85 o 
   9   7   4       11.44        9.98     12.47 o 
 -12   8   4        3.29       13.79     15.19 o 
 -11   8   4        5.35       28.11     13.82 o 
 -10   8   4       25.54       20.35     12.54 o 
  -9   8   4       12.79       28.43     25.62 o 
  -8   8   4      189.59      170.20     16.11 o 
  -7   8   4       92.36       92.43     22.96 o 
  -6   8   4       45.85       36.15      7.93 o 
  -5   8   4       69.00       80.54      7.51 o 
  -4   8   4       55.69       52.31      6.79 o 
  -3   8   4        0.00       -4.82      4.82 o 
  -2   8   4       26.50       22.22      5.48 o 
  -1   8   4        1.60       -1.14      4.32 o 
   0   8   4        2.12        3.72      4.52 o 
   1   8   4       15.20       16.58      4.62 o 
   2   8   4      605.01      617.52     12.86 o 
   3   8   4       22.66       21.25      5.82 o 
   4   8   4       50.79       58.76     14.27 o 
   5   8   4        1.89       16.63      9.19 o 
   6   8   4        0.90        7.48      9.65 o 
   7   8   4       32.63       18.44     11.43 o 
   8   8   4        1.95        2.90     11.23 o 
   9   8   4        0.06      -17.83     19.39 o 
 -11   9   4        2.18        9.37     14.30 o 
 -10   9   4        7.68       17.00     13.58 o 
  -9   9   4        0.47       -8.29     11.26 o 
  -8   9   4        1.45      -13.89     14.90 o 
  -7   9   4      107.94       87.12     13.52 o 
  -6   9   4       16.62       22.93     10.11 o 
  -5   9   4       17.69       13.36      6.32 o 
  -4   9   4      257.42      232.95     10.47 o 
  -3   9   4        0.80        1.21      5.62 o 
  -2   9   4       49.40       47.32     10.09 o 
  -1   9   4       23.86       30.28      5.44 o 
   0   9   4      139.20      125.39      7.08 o 
   1   9   4       43.58       46.04      7.33 o 
   2   9   4      136.24      121.19      7.11 o 
   3   9   4       76.64       73.95      8.69 o 
   4   9   4       94.22       88.76     30.56 o 
   5   9   4       67.08       61.21     23.47 o 
   6   9   4        0.00       -1.46      9.81 o 
   7   9   4       34.65       27.82     12.13 o 
   8   9   4       29.50       47.73     13.69 o 
   9   9   4        0.21      -11.65     13.27 o 
 -11  10   4        3.91       -6.16     21.66 o 
 -10  10   4        2.13       23.95     13.36 o 
  -9  10   4       13.05       17.25     19.30 o 
  -8  10   4      105.24      121.36     17.50 o 
  -7  10   4       33.05       25.40     11.03 o 
  -6  10   4      141.48      157.63     12.39 o 
  -5  10   4        2.55       13.69      6.53 o 
  -4  10   4        4.83        3.26      6.28 o 
  -3  10   4       49.97       62.81      7.22 o 
  -2  10   4      245.77      224.76     11.42 o 
  -1  10   4        6.49        6.60      6.15 o 
   0  10   4      318.88      336.36     10.16 o 
   1  10   4       10.48        8.50      5.08 o 
   2  10   4      282.91      321.55     11.63 o 
   3  10   4        0.78        2.98      6.78 o 
   4  10   4       37.74       37.89     11.06 o 
   5  10   4        0.05       -8.84      8.84 o 
   6  10   4        0.02        7.08     10.72 o 
   7  10   4       14.78        6.08     11.89 o 
   8  10   4       20.10        4.44     13.20 o 
 -10  11   4        0.02       12.06     13.26 o 
  -9  11   4        5.32        8.87     12.25 o 
  -8  11   4        1.75       -7.47     11.14 o 
  -7  11   4       20.17       20.18     11.61 o 
  -6  11   4       44.41       56.19     10.06 o 
  -5  11   4       13.27       18.16      9.05 o 
  -4  11   4       40.76       37.40      7.45 o 
  -3  11   4      409.20      411.33     13.64 o 
  -2  11   4      617.38      656.53     16.59 o 
  -1  11   4       43.32       33.65      6.78 o 
   0  11   4        7.56       11.24      5.27 o 
   1  11   4       45.59       41.23      6.16 o 
   2  11   4        0.03        4.46      5.98 o 
   3  11   4        7.33        9.84      8.11 o 
   4  11   4       22.50       23.61     10.80 o 
   5  11   4        2.21        1.39     10.05 o 
   6  11   4       33.63       16.01     11.48 o 
   7  11   4       11.40       19.69     12.49 o 
   8  11   4      122.03      151.73     21.58 o 
 -10  12   4        9.08      -10.27     18.26 o 
  -9  12   4        7.18        8.88     13.63 o 
  -8  12   4       27.78       25.22     12.05 o 
  -7  12   4        1.57        1.39      8.84 o 
  -6  12   4       59.99       66.56     10.82 o 
  -5  12   4       94.67      111.52     11.39 o 
  -4  12   4      134.15      145.97     19.01 o 
  -3  12   4      242.07      262.80     12.25 o 
  -2  12   4       10.61       10.41      6.55 o 
  -1  12   4       51.06       51.37      7.34 o 
   0  12   4       34.37       23.51      5.92 o 
   1  12   4      106.29      105.29      7.70 o 
   2  12   4      158.52      156.44      9.68 o 
   3  12   4        0.42       -5.48      7.20 o 
   4  12   4       11.05        3.57      9.61 o 
   5  12   4        0.52        7.28     10.90 o 
   6  12   4        3.58       11.73     12.17 o 
   7  12   4        5.22        4.05     13.41 o 
  -9  13   4        0.19       -1.16     14.11 o 
  -8  13   4       12.65       14.91     13.45 o 
  -7  13   4        0.01       -2.20     10.21 o 
  -6  13   4       72.66       67.00     10.91 o 
  -5  13   4        2.09       -5.71      7.94 o 
  -4  13   4        3.97       15.20      8.23 o 
  -3  13   4       30.24       15.10      8.31 o 
  -2  13   4       90.62       93.70     11.42 o 
  -1  13   4       36.12       29.82      7.45 o 
   0  13   4       11.70       11.21      5.94 o 
   1  13   4       10.16       19.25      6.98 o 
   2  13   4       49.95       57.11      8.49 o 
   3  13   4       25.62       19.09      9.68 o 
   4  13   4        5.26        8.83     10.41 o 
   5  13   4       52.75       47.16     13.55 o 
   6  13   4       63.93       70.78     27.76 o 
   7  13   4        3.27        1.13     33.35 o 
  -8  14   4       15.18       18.04     14.14 o 
  -7  14   4       11.39       16.42     10.84 o 
  -6  14   4       10.91       17.90      9.96 o 
  -5  14   4       23.83       22.95     10.03 o 
  -4  14   4       29.85       29.18      9.50 o 
  -3  14   4        3.81       -2.40      6.98 o 
  -2  14   4       55.08       37.09      8.28 o 
  -1  14   4       13.62       21.23     11.82 o 
   0  14   4       92.03       91.52     10.05 o 
   1  14   4        0.00        4.53      6.73 o 
   2  14   4       44.00       50.40     14.13 o 
   3  14   4        1.75       11.88      8.43 o 
   4  14   4        9.90       -3.67     10.25 o 
   5  14   4       13.32       -0.22     12.74 o 
   6  14   4        0.18       -2.31     12.61 o 
  -7  15   4       23.06       40.69     12.41 o 
  -6  15   4        1.40       10.96     10.17 o 
  -5  15   4       75.00       75.65     12.27 o 
  -4  15   4        0.41       -6.23      8.70 o 
  -3  15   4        9.11        5.02      8.93 o 
  -2  15   4      172.26      162.62     11.53 o 
  -1  15   4       12.00       14.77      7.68 o 
   0  15   4       14.41        5.00      8.20 o 
   1  15   4        1.47       12.19      8.57 o 
   2  15   4        9.19        3.76      9.94 o 
   3  15   4        3.32       -7.56      8.66 o 
   4  15   4       16.17       24.70     36.28 o 
   5  15   4        0.99        6.24     13.93 o 
  -6  16   4       12.16        5.24     11.12 o 
  -5  16   4       60.34       41.87     11.88 o 
  -4  16   4       11.30        6.44      9.67 o 
  -3  16   4       25.86       33.60     10.83 o 
  -2  16   4       59.88       68.74     10.04 o 
  -1  16   4        0.46       -1.62      7.77 o 
   0  16   4        0.59       -4.02     13.06 o 
   1  16   4        0.00        5.19      9.32 o 
   2  16   4        1.59        2.33     11.85 o 
   3  16   4        9.65        6.54     15.66 o 
   4  16   4       22.74       36.31     20.31 o 
  -5  17   4       39.16       50.93     13.31 o 
  -4  17   4        0.36        0.24     10.56 o 
  -3  17   4        7.47       -0.01     10.44 o 
  -2  17   4        3.96       20.20     10.58 o 
  -1  17   4        6.99        6.05     11.16 o 
   0  17   4        4.06       -6.46      9.74 o 
   1  17   4       16.58       -2.55     10.90 o 
   2  17   4        4.97      -12.73     12.73 o 
  -2  18   4        3.17        4.25     11.45 o 
  -1  18   4        0.15        7.83     15.13 o 
 -12   1   5        4.12      -13.21     21.04 o 
 -11   1   5        1.97       -5.22     11.01 o 
 -10   1   5       14.92       13.48      8.36 o 
  -9   1   5      121.01      119.20     10.44 o 
  -8   1   5       87.40       92.98     13.16 o 
  -7   1   5       43.56       48.65      7.21 o 
  -6   1   5       93.15       95.75      7.61 o 
  -5   1   5       47.36       46.67      6.14 o 
  -4   1   5        7.02       -0.39      4.70 o 
  -3   1   5       34.26       37.19      8.26 o 
  -2   1   5       88.30       99.78      8.37 o 
  -1   1   5       65.37       58.60      9.36 o 
   0   1   5      382.60      374.28     11.67 o 
   1   1   5       42.70       44.36      6.22 o 
   2   1   5      331.95      345.09     14.72 o 
   3   1   5       52.56       54.79      6.88 o 
   4   1   5      570.01      559.46     15.09 o 
   5   1   5        7.37        6.97      6.19 o 
   6   1   5       13.17        8.47      6.31 o 
   7   1   5       66.90       67.36     10.04 o 
   8   1   5       39.02       43.09     12.94 o 
   9   1   5        0.04        5.62     11.99 o 
 -12   2   5       16.92        1.90     12.29 o 
 -11   2   5        8.61       30.90     24.57 o 
 -10   2   5       16.66       19.58      9.35 o 
  -9   2   5      373.27      411.18     14.38 o 
  -8   2   5      188.32      196.24     10.62 o 
  -7   2   5       20.68       19.49      6.38 o 
  -6   2   5      383.37      395.99     12.56 o 
  -5   2   5      280.05      279.52     10.12 o 
  -4   2   5      148.60      148.36     13.59 o 
  -3   2   5      560.18      577.84     12.78 o 
  -2   2   5      589.29      590.60     12.08 o 
  -1   2   5       33.98       36.87      8.74 o 
   0   2   5       64.02       66.72      7.87 o 
   1   2   5      250.58      225.54      9.58 o 
   2   2   5      255.83      241.87     10.75 o 
   3   2   5       49.80       59.39      6.89 o 
   4   2   5      493.49      482.69     14.28 o 
   5   2   5      485.03      460.20     14.60 o 
   6   2   5       22.99       17.95      8.52 o 
   7   2   5       53.49       46.70      9.88 o 
   8   2   5       42.39       30.29     11.92 o 
   9   2   5        0.06       -6.79     11.38 o 
 -12   3   5        4.07       -3.38     12.84 o 
 -11   3   5        2.45       -3.97      9.04 o 
 -10   3   5       21.83       28.60      9.49 o 
  -9   3   5        1.42        9.12      7.98 o 
  -8   3   5       11.56       19.24      6.68 o 
  -7   3   5      495.96      452.20     27.47 o 
  -6   3   5       44.34       45.63      9.76 o 
  -5   3   5        0.20       16.18      6.94 o 
  -4   3   5       17.55       16.87      6.44 o 
  -3   3   5       49.27       59.83      7.24 o 
  -2   3   5      278.32      281.38     23.11 o 
  -1   3   5       38.09       29.18      8.27 o 
   0   3   5        6.89        3.51      9.90 o 
   1   3   5       83.06       86.18      7.24 o 
   2   3   5       13.80       14.54      5.67 o 
   3   3   5       51.35       49.97      6.75 o 
   4   3   5       62.60       66.57      7.61 o 
   5   3   5       93.43      115.55     14.22 o 
   6   3   5        2.53       11.36      7.56 o 
   7   3   5        7.01       27.94      9.23 o 
   8   3   5       24.93       13.39     13.07 o 
   9   3   5       12.90       15.46     13.36 o 
 -12   4   5       11.18       -0.95     18.47 o 
 -11   4   5        0.85        3.43      9.51 o 
 -10   4   5        0.31        0.13      8.08 o 
  -9   4   5        1.95        0.32      7.51 o 
  -8   4   5      177.77      171.21     11.86 o 
  -7   4   5       38.72       32.85      8.15 o 
  -6   4   5       52.36       52.82      8.28 o 
  -5   4   5       36.30       31.05      7.43 o 
  -4   4   5      250.04      262.80     14.18 o 
  -3   4   5        6.01        8.47      7.58 o 
  -2   4   5       50.87       50.86      7.04 o 
  -1   4   5      122.96      107.92     11.01 o 
   0   4   5       14.20       18.12      7.75 o 
   1   4   5      126.57      115.61      7.93 o 
   2   4   5      459.19      446.34     13.12 o 
   3   4   5        9.15        6.22      8.60 o 
   4   4   5       63.69       66.59      7.56 o 
   5   4   5       45.08       48.13      8.90 o 
   6   4   5       44.53       45.06      9.13 o 
   7   4   5       25.60       27.22      9.77 o 
   8   4   5        2.47       25.34     12.69 o 
   9   4   5        1.57        6.37     19.62 o 
 -12   5   5        0.31        4.77     11.66 o 
 -11   5   5        0.25        3.69     10.01 o 
 -10   5   5       24.78       40.05     10.34 o 
  -9   5   5        0.49        2.88     11.95 o 
  -8   5   5       79.52       89.60     19.58 o 
  -7   5   5        0.00       -0.63      7.06 o 
  -6   5   5       62.86       82.51     21.94 o 
  -5   5   5       60.77       45.77      7.98 o 
  -4   5   5        0.17        5.02      6.46 o 
  -3   5   5      153.93      191.11     10.28 o 
  -2   5   5      228.66      234.71     10.72 o 
  -1   5   5       40.37       74.39     25.36 o 
   0   5   5       25.18       20.36      6.78 o 
   1   5   5       30.57       29.24      9.71 o 
   2   5   5       80.06       91.06      7.70 o 
   3   5   5      141.77      144.50      8.75 o 
   4   5   5       12.66       24.53      6.46 o 
   5   5   5        2.97        9.31      7.38 o 
   6   5   5       25.73       36.21     11.24 o 
   7   5   5        0.20        0.41     10.47 o 
   8   5   5       24.16       42.19     13.76 o 
   9   5   5        3.26        3.10     20.09 o 
 -12   6   5       24.03       36.94     12.59 o 
 -11   6   5        1.60       -4.01      9.57 o 
 -10   6   5        6.55        0.81     11.45 o 
  -9   6   5        4.36       10.66     10.87 o 
  -8   6   5       24.87       23.40     10.21 o 
  -7   6   5      211.32      196.19     20.09 o 
  -6   6   5       50.96       63.30      8.90 o 
  -5   6   5        9.39       25.03      7.67 o 
  -4   6   5       22.32       16.71      7.07 o 
  -3   6   5      157.27      146.29      9.69 o 
  -2   6   5       31.09       27.15      5.39 o 
  -1   6   5       27.54       28.70     10.65 o 
   0   6   5       15.60       19.09      8.36 o 
   1   6   5        1.83       -5.61      6.24 o 
   2   6   5       10.62       10.12      5.76 o 
   3   6   5      124.17      112.94      9.96 o 
   4   6   5        7.67       14.14     16.27 o 
   5   6   5       16.54        4.52     10.60 o 
   6   6   5       17.54       19.49     17.11 o 
   7   6   5        1.30       -1.58     10.69 o 
   8   6   5        5.28        4.01     11.99 o 
   9   6   5        2.77       -0.29     15.44 o 
 -11   7   5        1.38      -11.32     11.32 o 
 -10   7   5        0.98       -2.09     10.36 o 
  -9   7   5        1.95       13.19     11.30 o 
  -8   7   5        0.30        1.76      9.32 o 
  -7   7   5       30.86       23.14     16.21 o 
  -6   7   5       55.62       57.74      8.89 o 
  -5   7   5       74.06       80.88     11.50 o 
  -4   7   5       32.87       26.09      7.68 o 
  -3   7   5       32.89       33.85      7.04 o 
  -2   7   5      175.31      193.03      8.78 o 
  -1   7   5        2.78       -0.78      5.09 o 
   0   7   5        9.36       -0.78      6.51 o 
   1   7   5       26.05       29.91      7.63 o 
   2   7   5      120.79      114.04     10.06 o 
   3   7   5      113.16      107.24     10.27 o 
   4   7   5       59.65       38.53     10.99 o 
   5   7   5        9.96       14.82     10.12 o 
   6   7   5        0.12       -4.42     12.94 o 
   7   7   5        3.83        4.38     11.56 o 
   8   7   5        0.02       16.07     13.07 o 
 -11   8   5        0.63       -7.67     16.96 o 
 -10   8   5        1.14       -0.14     12.09 o 
  -9   8   5       27.03       21.98     21.17 o 
  -8   8   5       45.44       47.56     17.61 o 
  -7   8   5       49.77       25.27     11.31 o 
  -6   8   5       80.32       87.61     10.67 o 
  -5   8   5      179.22      180.27     11.61 o 
  -4   8   5       31.28       28.31      8.27 o 
  -3   8   5        0.69       -0.41      5.57 o 
  -2   8   5       31.94       31.29      7.16 o 
  -1   8   5      185.35      175.03     10.66 o 
   0   8   5       15.54       13.81      7.27 o 
   1   8   5        0.59       -2.28      6.77 o 
   2   8   5       55.08       51.34      8.59 o 
   3   8   5       35.72       31.17      9.87 o 
   4   8   5       94.90       97.07     13.67 o 
   5   8   5       11.65       20.20     11.13 o 
   6   8   5       10.52       12.19     11.55 o 
   7   8   5        0.21        9.01     11.80 o 
   8   8   5        1.96       -9.87     12.58 o 
 -11   9   5        5.35        6.28     14.62 o 
 -10   9   5        6.11       -9.78     13.28 o 
  -9   9   5        8.07        6.33     12.71 o 
  -8   9   5       10.16        1.05     13.00 o 
  -7   9   5       18.00       19.13     10.61 o 
  -6   9   5      127.34      109.74     13.85 o 
  -5   9   5      105.90      114.77     11.69 o 
  -4   9   5        2.06       -2.60      6.18 o 
  -3   9   5       20.38       17.14      6.36 o 
  -2   9   5       73.91       85.98      7.95 o 
  -1   9   5      135.81      139.22     10.40 o 
   0   9   5        0.08       -6.74      6.74 o 
   1   9   5       23.41       26.03      8.01 o 
   2   9   5      108.99      101.56     10.11 o 
   3   9   5       16.51       22.73      9.72 o 
   4   9   5      193.18      200.85     17.26 o 
   5   9   5        1.93        8.21     16.61 o 
   6   9   5        0.36       -3.79     10.83 o 
   7   9   5        7.31        8.02     12.20 o 
   8   9   5        6.32       -3.65     12.63 o 
 -10  10   5        1.67        1.24     13.49 o 
  -9  10   5        8.50        7.59     12.46 o 
  -8  10   5        0.89       12.19     12.29 o 
  -7  10   5       32.03       18.31     14.04 o 
  -6  10   5        1.26       -0.74     15.91 o 
  -5  10   5       33.32       30.77      7.62 o 
  -4  10   5       97.19      111.23      9.08 o 
  -3  10   5       58.87       60.79      7.82 o 
  -2  10   5      137.97      156.66     20.43 o 
  -1  10   5      119.74      103.02     10.01 o 
   0  10   5        3.07        7.35      7.40 o 
   1  10   5       25.85       28.89      8.20 o 
   2  10   5        5.94       -6.89      6.89 o 
   3  10   5        8.28        0.77     16.78 o 
   4  10   5       11.24        3.69     12.40 o 
   5  10   5       65.50       38.62     13.10 o 
   6  10   5        2.26       -7.35     11.57 o 
   7  10   5        4.52        6.84     12.43 o 
 -10  11   5        2.15       15.36     14.39 o 
  -9  11   5        4.95        9.29     13.42 o 
  -8  11   5        1.10       -4.96     11.55 o 
  -7  11   5       24.42       13.57     11.87 o 
  -6  11   5        0.79        2.82     11.29 o 
  -5  11   5        2.93       -2.00      7.69 o 
  -4  11   5      173.98      187.94     10.72 o 
  -3  11   5       24.25       15.08      7.02 o 
  -2  11   5       71.37       58.51      7.72 o 
  -1  11   5      112.90      129.24     12.68 o 
   0  11   5        4.66        3.32      7.15 o 
   1  11   5       32.46       31.97      8.29 o 
   2  11   5        0.13       -9.31      9.31 o 
   3  11   5       27.35       37.33     11.18 o 
   4  11   5        4.46        6.38     11.04 o 
   5  11   5       28.45       21.38     13.12 o 
   6  11   5        0.13        6.94     11.62 o 
   7  11   5        0.80      -13.64     13.64 o 
  -9  12   5       12.84       28.66     15.61 o 
  -8  12   5        6.80        7.10     13.29 o 
  -7  12   5       15.11       19.41     13.72 o 
  -6  12   5       28.03       30.64     10.45 o 
  -5  12   5       13.98       15.50      9.23 o 
  -4  12   5      200.47      199.28     11.49 o 
  -3  12   5       35.33       33.87      7.72 o 
  -2  12   5       93.51      101.20     13.48 o 
  -1  12   5        0.21        2.05      7.88 o 
   0  12   5        0.02        9.82      7.74 o 
   1  12   5       11.39       16.96      8.28 o 
   2  12   5        0.01       -8.72      8.72 o 
   3  12   5        3.29        0.21      9.20 o 
   4  12   5        4.75       -4.65     11.07 o 
   5  12   5        8.61        6.21     12.20 o 
   6  12   5        2.38       -1.79     12.66 o 
  -8  13   5        5.61       -2.92     13.94 o 
  -7  13   5        5.18       -4.85     15.59 o 
  -6  13   5       41.03       41.44     11.05 o 
  -5  13   5        3.03       -1.35      8.98 o 
  -4  13   5       45.07       42.37     10.25 o 
  -3  13   5       37.89       33.26      9.35 o 
  -2  13   5      100.43      115.69      9.90 o 
  -1  13   5      109.92       93.66     10.96 o 
   0  13   5        0.55        3.11      7.81 o 
   1  13   5        2.93        6.98     10.29 o 
   2  13   5        1.02       -6.15     10.45 o 
   3  13   5        5.70        4.66     20.23 o 
   4  13   5        2.11        0.48     11.41 o 
   5  13   5        0.36        8.91     16.80 o 
  -7  14   5        0.83      -10.42     13.72 o 
  -6  14   5        0.08       -9.80      9.80 o 
  -5  14   5        9.53        6.06     10.39 o 
  -4  14   5       10.20        5.83      9.92 o 
  -3  14   5        0.00       -7.52      7.52 o 
  -2  14   5        0.06       -9.96     15.22 o 
  -1  14   5        2.83        4.67      8.59 o 
   0  14   5        5.16        0.72     11.59 o 
   1  14   5        0.00       -0.68     10.88 o 
   2  14   5        2.24       13.68     12.19 o 
   3  14   5       11.29       25.03     12.48 o 
   4  14   5       11.83        2.00     19.04 o 
  -6  15   5        5.95       10.51     13.52 o 
  -5  15   5       31.86       36.10     11.43 o 
  -4  15   5        0.01       -4.32     10.11 o 
  -3  15   5       12.51        8.98      9.72 o 
  -2  15   5        4.68       17.73      9.89 o 
  -1  15   5       40.74       51.65     10.98 o 
   0  15   5        5.42        3.71     17.02 o 
   1  15   5        0.98       -3.04     11.39 o 
   2  15   5        3.59      -11.73     11.97 o 
   3  15   5       10.44       -8.27     13.95 o 
  -5  16   5        1.19        1.15     11.56 o 
  -4  16   5        9.32       35.19     11.60 o 
  -3  16   5        0.15       -9.59      9.59 o 
  -2  16   5        5.86        3.93     11.38 o 
  -1  16   5        8.15       18.10     16.70 o 
   0  16   5        4.08       14.86     18.87 o 
   1  16   5        7.98       -5.27     17.02 o 
   2  16   5        0.07       -6.76     19.57 o 
 -11   0   6       13.54       15.60     18.37 o 
 -10   0   6       26.13       11.35     11.63 o 
  -9   0   6      346.27      330.04     37.68 o 
  -8   0   6      843.59      895.40     61.76 o 
  -7   0   6      988.59      905.19     35.52 o 
  -6   0   6       74.23       78.59     22.93 o 
  -5   0   6        7.38       -5.85     11.67 o 
  -4   0   6       63.33       34.31     14.94 o 
  -3   0   6      121.35      110.00     17.90 o 
  -2   0   6        0.03        0.36     10.75 o 
  -1   0   6      269.46      301.51     23.45 o 
   0   0   6       77.75       67.31     10.75 o 
   1   0   6     1442.76     1404.81     36.58 o 
   2   0   6      218.10      190.94     25.84 o 
   3   0   6      775.47      748.34     25.98 o 
   4   0   6        3.80       24.50     10.18 o 
   5   0   6      132.89      135.26     14.50 o 
   6   0   6       24.52       16.51     13.65 o 
   7   0   6        0.55        0.08     16.71 o 
   8   0   6        0.69       38.77     18.74 o 
 -11   1   6        2.73       11.53     17.36 o 
 -10   1   6        1.78        1.65      9.24 o 
  -9   1   6        0.01       -4.73      7.02 o 
  -8   1   6      150.76      160.40     12.80 o 
  -7   1   6        7.36       10.58      6.57 o 
  -6   1   6        2.14       13.67      6.20 o 
  -5   1   6       61.36       66.39     11.52 o 
  -4   1   6        0.81        7.26     13.77 o 
  -3   1   6       28.46       45.96     12.76 o 
  -2   1   6      141.88      135.76     13.28 o 
  -1   1   6       38.98       47.12     14.87 o 
   0   1   6        1.29        0.05      7.51 o 
   1   1   6      319.92      293.06     24.27 o 
   2   1   6      163.81      168.83     15.87 o 
   3   1   6      115.07      120.40     10.14 o 
   4   1   6       14.07       19.46      6.99 o 
   5   1   6       33.14       23.49      7.52 o 
   6   1   6        6.14       -0.90      8.39 o 
   7   1   6        1.74        4.86     12.26 o 
   8   1   6        0.00       -1.02     12.07 o 
 -11   2   6       11.75       28.50     10.83 o 
 -10   2   6        7.65        5.25     15.67 o 
  -9   2   6        0.00        1.21      7.16 o 
  -8   2   6       29.12       39.06      8.13 o 
  -7   2   6       40.19       43.45      7.52 o 
  -6   2   6       36.98       26.52      7.18 o 
  -5   2   6       20.85       22.36     10.21 o 
  -4   2   6        4.24       -6.54     12.17 o 
  -3   2   6       25.54       14.55      9.02 o 
  -2   2   6       41.63       49.21     10.04 o 
  -1   2   6       99.84       98.22     11.69 o 
   0   2   6      178.73      143.42     10.65 o 
   1   2   6       83.27       75.76      7.97 o 
   2   2   6       30.11       44.03      7.13 o 
   3   2   6      166.91      165.34     11.07 o 
   4   2   6        6.04        4.70      6.45 o 
   5   2   6        8.29       15.22      7.18 o 
   6   2   6        3.97       -3.27      8.57 o 
   7   2   6       24.14       25.04     11.14 o 
   8   2   6        0.01        8.24     16.53 o 
 -11   3   6        0.35       13.84     10.44 o 
 -10   3   6       22.84       29.33     10.27 o 
  -9   3   6        3.09        2.14      7.34 o 
  -8   3   6       38.14       39.25      8.01 o 
  -7   3   6       35.99       38.08      7.43 o 
  -6   3   6       86.01       89.57      9.36 o 
  -5   3   6       54.46       60.54     11.64 o 
  -4   3   6        2.38       -4.70     11.07 o 
  -3   3   6        0.05       -0.25      8.14 o 
  -2   3   6      124.40      136.71     13.38 o 
  -1   3   6       22.38       28.94     14.48 o 
   0   3   6        0.20       -5.81      5.81 o 
   1   3   6      230.82      232.71     13.08 o 
   2   3   6        3.38        2.39      5.97 o 
   3   3   6       32.90       48.42      7.53 o 
   4   3   6       93.40       91.42      9.38 o 
   5   3   6       81.28       76.35     10.55 o 
   6   3   6        4.70       -0.96      8.74 o 
   7   3   6       19.94       23.42     11.00 o 
   8   3   6        3.36       18.43     19.98 o 
 -11   4   6        0.00        1.93     10.78 o 
 -10   4   6       18.45       14.05     10.14 o 
  -9   4   6      126.21      147.72     12.92 o 
  -8   4   6       49.14       52.02      8.24 o 
  -7   4   6       62.49       79.43      8.56 o 
  -6   4   6        4.42       10.29      7.44 o 
  -5   4   6        5.68       12.59      7.31 o 
  -4   4   6        1.45      -13.50     14.76 o 
  -3   4   6        7.86       -2.12      9.12 o 
  -2   4   6       31.49        6.24      9.74 o 
  -1   4   6        2.51       15.00      8.65 o 
   0   4   6        4.00        3.30      6.71 o 
   1   4   6      182.35      169.13     14.39 o 
   2   4   6       15.18       15.29      6.34 o 
   3   4   6       25.33       23.57      7.23 o 
   4   4   6        4.91        9.58      6.56 o 
   5   4   6        2.37       -0.87      7.64 o 
   6   4   6        3.04        3.17     10.58 o 
   7   4   6       20.74       33.24     14.40 o 
   8   4   6        2.99        8.09     21.20 o 
 -11   5   6        0.44       -2.36     10.30 o 
 -10   5   6        0.05       -2.27     10.95 o 
  -9   5   6       13.26       33.66     13.68 o 
  -8   5   6       72.53       93.25     11.16 o 
  -7   5   6        0.64        7.97      8.20 o 
  -6   5   6       16.22       11.59      7.83 o 
  -5   5   6        2.62        1.75      7.08 o 
  -4   5   6       86.83       76.42     16.17 o 
  -3   5   6        1.35       13.84      9.65 o 
  -2   5   6        0.26        8.26      8.43 o 
  -1   5   6        0.04       -4.32     10.84 o 
   0   5   6      103.16       92.70     10.04 o 
   1   5   6       49.92       56.61     11.02 o 
   2   5   6      146.27      138.13     10.36 o 
   3   5   6        3.45       -0.81      6.10 o 
   4   5   6       11.63        6.61     17.22 o 
   5   5   6       21.73       14.30     10.85 o 
   6   5   6       28.06       28.37     26.76 o 
   7   5   6       14.77       11.73     13.90 o 
 -11   6   6        3.68       -0.20     10.87 o 
 -10   6   6        0.51       -3.21      9.47 o 
  -9   6   6        0.00       -7.73     11.36 o 
  -8   6   6       27.57       36.88     12.52 o 
  -7   6   6       25.56        9.65      8.84 o 
  -6   6   6        9.38       13.43     12.89 o 
  -5   6   6       23.63       36.37      8.48 o 
  -4   6   6       13.09       19.70     10.24 o 
  -3   6   6        8.43       14.26      9.65 o 
  -2   6   6       62.11       65.47     11.89 o 
  -1   6   6       14.10        7.24      9.29 o 
   0   6   6        0.06       -6.58      6.58 o 
   1   6   6       23.78       17.39      7.64 o 
   2   6   6       37.04       31.06     10.50 o 
   3   6   6       62.42       45.04      8.84 o 
   4   6   6        1.28       -6.62      9.78 o 
   5   6   6       24.16       19.21     25.66 o 
   6   6   6        2.35       -7.83     11.41 o 
   7   6   6        4.58        2.82     13.68 o 
 -10   7   6        5.84       17.64     13.68 o 
  -9   7   6        0.03       -4.59     11.67 o 
  -8   7   6        7.55       -2.23     10.90 o 
  -7   7   6        9.93       17.34      9.14 o 
  -6   7   6        2.18        3.54      7.84 o 
  -5   7   6       21.91       22.94      8.30 o 
  -4   7   6        2.86       12.83      8.96 o 
  -3   7   6        0.07      -13.91     14.43 o 
  -2   7   6        0.95        9.29      9.19 o 
  -1   7   6       14.09        5.44      9.13 o 
   0   7   6        0.39       -3.76      9.60 o 
   1   7   6        0.03       -2.96      6.72 o 
   2   7   6        3.35       -4.38      7.07 o 
   3   7   6       16.11       13.71      7.67 o 
   4   7   6        9.38        3.68      9.71 o 
   5   7   6       12.01        5.11     11.44 o 
   6   7   6        1.46       -3.99     12.12 o 
   7   7   6        1.23        2.96     14.37 o 
 -10   8   6        1.53       13.38     14.02 o 
  -9   8   6        6.36       10.02     13.73 o 
  -8   8   6       34.62       61.06     13.78 o 
  -7   8   6       33.22       36.22     11.97 o 
  -6   8   6       11.65       11.12      8.67 o 
  -5   8   6       14.92       14.80      9.62 o 
  -4   8   6       56.10       48.07     11.64 o 
  -3   8   6       49.32       52.19     11.70 o 
  -2   8   6        5.58       15.46     10.12 o 
  -1   8   6        0.11       12.01     10.02 o 
   0   8   6       15.98        4.69      7.42 o 
   1   8   6       40.33       42.36      8.95 o 
   2   8   6       67.84       57.06      9.62 o 
   3   8   6       40.09       35.71     11.49 o 
   4   8   6        2.36       -0.44     10.93 o 
   5   8   6       30.09       29.03     21.94 o 
   6   8   6       19.63       -9.94     12.35 o 
 -10   9   6        0.60      -13.31     13.31 o 
  -9   9   6        9.55        9.91     13.25 o 
  -8   9   6       36.67       29.89     18.42 o 
  -7   9   6        0.08        3.81     11.41 o 
  -6   9   6      107.28      118.00     12.13 o 
  -5   9   6        4.49       10.06      8.63 o 
  -4   9   6      144.64      139.11     15.35 o 
  -3   9   6      127.04      136.75     14.76 o 
  -2   9   6      144.02      134.85     14.95 o 
  -1   9   6       20.05       20.36     10.32 o 
   0   9   6       19.40        1.19      7.69 o 
   1   9   6        0.75       -4.17      7.74 o 
   2   9   6        1.73        3.37     11.17 o 
   3   9   6        5.76       -1.58     11.18 o 
   4   9   6        0.72        1.02     11.31 o 
   5   9   6        4.56       10.70     12.52 o 
   6   9   6        0.75        1.21     13.18 o 
  -9  10   6        4.16       -5.38     13.08 o 
  -8  10   6       66.22       54.40     14.70 o 
  -7  10   6       20.94       21.95     12.59 o 
  -6  10   6        2.22       -0.90     10.69 o 
  -5  10   6       30.27       25.92      9.40 o 
  -4  10   6       46.06       19.49     12.57 o 
  -3  10   6       58.04       57.69     12.59 o 
  -2  10   6       20.81       34.21     13.89 o 
  -1  10   6       32.29       47.31     12.16 o 
   0  10   6        8.49        2.79      8.29 o 
   1  10   6       30.44       39.03     12.83 o 
   2  10   6        5.33       10.35     10.32 o 
   3  10   6        7.11       -1.33     10.93 o 
   4  10   6        0.49        8.01     15.12 o 
   5  10   6        3.52      -10.11     12.04 o 
  -8  11   6        0.06      -11.52     12.92 o 
  -7  11   6       13.91       18.82     13.17 o 
  -6  11   6        3.19       16.97     12.51 o 
  -5  11   6       54.07       88.93     11.69 o 
  -4  11   6        3.49       -8.78     10.07 o 
  -3  11   6       37.10       33.90     12.16 o 
  -2  11   6      165.98      155.26     15.95 o 
  -1  11   6       82.89       99.27     14.45 o 
   0  11   6        2.72        0.38      8.17 o 
   1  11   6        0.56        9.34      8.26 o 
   2  11   6        2.94       -4.10     10.21 o 
   3  11   6        0.00       -5.28     10.76 o 
   4  11   6        0.13        2.26     12.33 o 
   5  11   6        2.69       -8.97     13.46 o 
  -8  12   6        8.45      -12.21     26.16 o 
  -7  12   6       16.00       14.22     13.28 o 
  -6  12   6        2.59       10.64     12.14 o 
  -5  12   6        5.46       19.52     12.22 o 
  -4  12   6        5.75       13.13     11.35 o 
  -3  12   6       40.28       39.19     12.67 o 
  -2  12   6        0.02       -7.89      9.69 o 
  -1  12   6        9.93        8.05     20.12 o 
   0  12   6       26.20       15.30      9.23 o 
   1  12   6       11.98        7.67     11.56 o 
   2  12   6       18.29       25.83     13.03 o 
   3  12   6        0.20       -1.67     11.70 o 
   4  12   6        2.25       -8.74     12.12 o 
  -7  13   6        3.31       -1.60     13.74 o 
  -6  13   6        1.61        9.15     13.29 o 
  -5  13   6        5.98       12.55     17.07 o 
  -4  13   6        0.67        8.71     12.11 o 
  -3  13   6       16.90       13.21     13.12 o 
  -2  13   6        0.04       -3.34     11.69 o 
  -1  13   6       30.53       25.82     12.84 o 
   0  13   6       28.13       34.10     12.15 o 
   1  13   6       36.63       27.43     13.02 o 
   2  13   6        0.17        1.42     12.65 o 
   3  13   6        5.58       27.96     13.91 o 
  -5  14   6        0.66       -7.09     18.65 o 
  -4  14   6        7.92       50.99     21.34 o 
  -3  14   6        0.46       -8.75     12.21 o 
  -2  14   6        0.03        0.41     11.66 o 
  -1  14   6        5.12       14.39     14.12 o 
   0  14   6       35.61       33.76     20.92 o 
   1  14   6       10.03       -1.34     12.41 o 
   2  14   6        0.00       17.31     14.22 o 
  -3  15   6        0.32       -7.31     13.39 o 
  -2  15   6        3.53       -8.09     13.55 o 
  -1  15   6        8.34       23.41     13.71 o 
   0  15   6        3.26       23.14     22.12 o 
 -10   1   7        0.12       -7.21     10.00 o 
  -9   1   7        8.34        5.63     11.85 o 
  -8   1   7        1.33       -5.07     11.00 o 
  -7   1   7        2.98       -2.21      9.96 o 
  -6   1   7       75.03       81.81     13.20 o 
  -5   1   7       12.04       30.71     19.58 o 
  -4   1   7        0.00       10.13      9.06 o 
  -3   1   7       11.12       17.30      9.52 o 
  -2   1   7       18.37       26.90     10.17 o 
  -1   1   7      195.49      156.84     14.65 o 
   0   1   7        0.01        8.23      9.17 o 
   1   1   7        1.72       -3.84      6.15 o 
   2   1   7      100.73       89.38     10.05 o 
   3   1   7       18.76       26.38      9.49 o 
   4   1   7        4.64       -1.71      7.44 o 
   5   1   7       18.58        5.42      8.26 o 
   6   1   7       34.86       42.41     14.21 o 
 -10   2   7        0.50       17.98     11.59 o 
  -9   2   7       72.07       76.59     14.46 o 
  -8   2   7       16.94        1.34     11.40 o 
  -7   2   7       43.18       49.15     16.93 o 
  -6   2   7      107.31      109.95     14.69 o 
  -5   2   7      168.00      195.75     16.75 o 
  -4   2   7        1.49        0.42      8.88 o 
  -3   2   7       95.09       74.66     12.01 o 
  -2   2   7       11.46       12.57      9.27 o 
  -1   2   7       16.31        6.09      8.75 o 
   0   2   7        5.49        1.19      8.33 o 
   1   2   7       19.55       11.23      7.71 o 
   2   2   7       39.93       27.90      7.73 o 
   3   2   7        4.38        1.97      6.80 o 
   4   2   7       23.16       14.95      7.97 o 
   5   2   7       40.65       22.28     10.48 o 
   6   2   7       29.01       49.07     11.95 o 
 -10   3   7       22.47       10.24     14.26 o 
  -9   3   7       17.79       18.65     12.84 o 
  -8   3   7       30.61       36.93     13.27 o 
  -7   3   7       21.33       24.48     27.95 o 
  -6   3   7       49.09       50.63     12.12 o 
  -5   3   7      115.41      142.99     15.17 o 
  -4   3   7       25.40       21.30     10.08 o 
  -3   3   7       44.57       45.10     11.32 o 
  -2   3   7       45.58       39.90     19.64 o 
  -1   3   7      379.03      380.28     20.35 o 
   0   3   7       61.25       54.34     20.87 o 
   1   3   7       43.95       42.59      9.34 o 
   2   3   7       79.05       73.66      9.76 o 
   3   3   7        5.77        2.51      7.64 o 
   4   3   7       10.11       10.57      7.71 o 
   5   3   7       53.34       74.70     12.18 o 
   6   3   7       10.07        6.02     23.83 o 
 -10   4   7       31.08       33.10     14.66 o 
  -9   4   7        0.22        4.79     18.37 o 
  -8   4   7        1.74       -8.90     22.68 o 
  -7   4   7       19.56       14.71     23.75 o 
  -6   4   7        4.35        6.94     10.83 o 
  -5   4   7        3.80        9.84     10.43 o 
  -4   4   7       32.54       42.49     11.56 o 
  -3   4   7      193.64      210.50     29.11 o 
  -2   4   7       65.82       48.69     12.83 o 
  -1   4   7      295.03      311.87     19.15 o 
   0   4   7       39.61       55.63      9.47 o 
   1   4   7       35.70       33.05     18.70 o 
   2   4   7       30.30       32.10      7.76 o 
   3   4   7        3.87        7.83      7.34 o 
   4   4   7       12.15        2.89     11.75 o 
   5   4   7        0.75       -1.50     11.30 o 
   6   4   7        0.08      -11.50     13.11 o 
 -10   5   7        3.99        9.81     13.84 o 
  -9   5   7       35.59       25.22     20.45 o 
  -8   5   7        5.62       -0.28     11.79 o 
  -7   5   7        0.00       -1.34     10.20 o 
  -6   5   7       19.52       13.40     19.23 o 
  -5   5   7        1.18        4.38     14.56 o 
  -4   5   7        0.00       -6.40      9.27 o 
  -3   5   7        5.57        7.45     21.34 o 
  -2   5   7        5.26        0.63     10.19 o 
  -1   5   7       96.72      106.04     13.98 o 
   0   5   7        0.89       12.99      7.93 o 
   1   5   7        0.28       -3.32      7.26 o 
   2   5   7        5.17        2.68     10.16 o 
   3   5   7        3.39       -8.07      8.07 o 
   4   5   7       12.90       25.64     13.13 o 
   5   5   7        0.01        5.45     12.80 o 
   6   5   7        0.05      -12.28     12.28 o 
  -9   6   7       11.76       25.89     19.18 o 
  -8   6   7        3.65       16.21     16.27 o 
  -7   6   7       29.30       39.67     12.89 o 
  -6   6   7       24.34       34.99     12.71 o 
  -5   6   7       20.66       10.76     10.95 o 
  -4   6   7        0.01        4.13      9.35 o 
  -3   6   7        2.54       -0.31      9.42 o 
  -2   6   7        3.94       -2.03      9.70 o 
  -1   6   7       12.37        4.99     22.75 o 
   0   6   7       74.51       90.13     11.15 o 
   1   6   7        7.01        7.63      8.15 o 
   2   6   7        7.71       13.21      8.48 o 
   3   6   7       45.43       51.47     10.58 o 
   4   6   7       15.71       10.08     12.36 o 
   5   6   7        4.39       17.20     13.28 o 
  -9   7   7        0.49       18.71     21.06 o 
  -8   7   7       41.69       60.47     21.95 o 
  -7   7   7       24.33       36.67     13.44 o 
  -6   7   7       18.81       24.28     11.70 o 
  -5   7   7        1.29        9.33     17.38 o 
  -4   7   7       36.97       30.38     12.04 o 
  -3   7   7        1.29        6.21     12.78 o 
  -2   7   7        0.76        2.53     10.48 o 
  -1   7   7        0.39        9.05     10.82 o 
   0   7   7        7.97       10.62      8.06 o 
   1   7   7        2.20       -1.30      8.49 o 
   2   7   7       22.32       17.57      9.35 o 
   3   7   7        4.60        8.71     19.75 o 
   4   7   7        1.49       -4.17     11.38 o 
   5   7   7       29.87       30.06     19.03 o 
  -9   8   7       27.40        9.89     20.79 o 
  -8   8   7       12.87       36.89     21.56 o 
  -7   8   7       44.20       35.81     18.40 o 
  -6   8   7        2.77        7.13     19.18 o 
  -5   8   7        0.06       -2.24     10.55 o 
  -4   8   7        1.65       -1.07     18.21 o 
  -3   8   7        1.13        3.85     11.09 o 
  -2   8   7        0.56        6.55     10.34 o 
  -1   8   7      124.43      117.16     15.16 o 
   0   8   7       25.21       30.50      9.58 o 
   1   8   7        2.87       13.31      8.61 o 
   2   8   7        0.58       -4.89     11.65 o 
   3   8   7        1.94        5.78     12.06 o 
   4   8   7        0.02        2.00     11.96 o 
  -8   9   7        0.48        0.86     17.46 o 
  -7   9   7        3.15       28.71     19.82 o 
  -6   9   7        0.41       -0.29     11.73 o 
  -5   9   7        1.39        8.00     11.78 o 
  -4   9   7        0.49       -3.39     13.51 o 
  -3   9   7        0.04      -10.79     10.79 o 
  -2   9   7        2.95       -4.34     10.57 o 
  -1   9   7       23.17       21.45     11.36 o 
   0   9   7       49.74       59.04     13.53 o 
   1   9   7        4.05       10.06      8.98 o 
   2   9   7        0.03      -10.88     10.88 o 
   3   9   7       11.77       13.46     13.11 o 
   4   9   7        0.09       -2.52     12.82 o 
  -7  10   7        0.76      -15.96     15.96 o 
  -6  10   7       35.26       36.11     20.20 o 
  -5  10   7        3.40        6.73     13.21 o 
  -4  10   7        0.26       -1.76     11.83 o 
  -3  10   7        5.81        4.68     10.95 o 
  -2  10   7        0.24      -10.69     10.69 o 
  -1  10   7        3.62       10.45     15.62 o 
   0  10   7        1.49       -3.89     11.54 o 
   1  10   7       40.31       61.07     11.53 o 
   2  10   7        3.95        5.98     11.66 o 
   3  10   7       10.54        6.67     14.14 o 
  -6  11   7        0.70       44.18     22.09 o 
  -5  11   7        1.53       11.14     13.25 o 
  -4  11   7       10.97       11.75     30.06 o 
  -3  11   7        1.59       22.34     13.13 o 
  -2  11   7       14.85       30.96     18.54 o 
  -1  11   7       32.80       18.36     13.17 o 
   0  11   7        4.57        4.13     11.65 o 
   1  11   7       11.08       13.42     12.16 o 
   2  11   7        5.97        2.43     13.17 o 
  -5  12   7       15.89       15.88     19.10 o 
  -4  12   7       15.18       21.14     17.56 o 
  -3  12   7       77.85       65.31     16.08 o 
  -2  12   7       21.73       29.39     33.13 o 
  -1  12   7        0.22        1.55     12.57 o 
   0  12   7        2.25       -1.24     12.12 o 
   1  12   7       14.00        5.69     13.76 o 
  -3  13   7        2.18       -6.44     13.83 o 
  -2  13   7       13.12       11.43     13.35 o 
  -1  13   7       58.78       71.22     16.29 o 
  -9   0   8       17.71       59.53     22.70 o 
  -8   0   8        0.19        5.35     16.71 o 
  -7   0   8       61.19       55.24     19.21 o 
  -6   0   8      146.01      118.15     22.78 o 
  -5   0   8        1.54        6.51     13.25 o 
  -4   0   8       42.71       69.01     19.04 o 
  -3   0   8        1.09       -0.39     11.89 o 
  -2   0   8        1.04       -0.36     14.22 o 
  -1   0   8        9.95        0.50     15.19 o 
   0   0   8       33.88       39.52     17.10 o 
   1   0   8        1.48       -7.04     14.72 o 
   2   0   8       22.08       11.87     14.95 o 
   3   0   8        7.39        3.99     12.70 o 
   4   0   8       22.56       14.00     13.98 o 
  -9   1   8        3.14        9.87     13.93 o 
  -8   1   8        5.12       11.82     12.78 o 
  -7   1   8       48.19       49.76     14.36 o 
  -6   1   8        0.01       27.12     12.05 o 
  -5   1   8       27.75       42.02     22.24 o 
  -4   1   8       28.13       52.66     12.54 o 
  -3   1   8        0.38       -0.32     10.10 o 
  -2   1   8        5.29        2.06     10.51 o 
  -1   1   8        0.47        5.20     10.67 o 
   0   1   8       43.14       54.91     12.90 o 
   1   1   8       12.35       10.18     11.07 o 
   2   1   8        0.00        3.38      7.88 o 
   3   1   8        9.87       -6.64      7.92 o 
   4   1   8        1.12        3.14      9.52 o 
  -9   2   8        1.34       -4.41     13.81 o 
  -8   2   8        2.74        4.90     12.80 o 
  -7   2   8       32.38       55.16     14.11 o 
  -6   2   8       30.75       37.74     13.25 o 
  -5   2   8       43.85       56.24     13.52 o 
  -4   2   8       16.55       20.54     15.71 o 
  -3   2   8       14.20       22.37     11.43 o 
  -2   2   8       15.62        6.93     10.67 o 
  -1   2   8       17.39       16.26     14.63 o 
   0   2   8        2.87       11.66     10.25 o 
   1   2   8       16.28       19.37     11.75 o 
   2   2   8        0.00       12.22      9.38 o 
   3   2   8        5.05        9.04      8.87 o 
   4   2   8        8.56       14.46      9.79 o 
  -8   3   8       10.49       22.07     20.13 o 
  -7   3   8        0.02       -7.76     13.37 o 
  -6   3   8        2.63        4.20     11.69 o 
  -5   3   8       63.90       49.21     12.78 o 
  -4   3   8       46.23       55.60     13.54 o 
  -3   3   8        1.71       20.54     14.88 o 
  -2   3   8        0.19        1.46      9.73 o 
  -1   3   8        1.42        7.42     10.39 o 
   0   3   8       50.98       48.50     12.70 o 
   1   3   8       11.30       -8.45      8.45 o 
   2   3   8        1.70       13.00      9.52 o 
   3   3   8        2.77       -4.28      8.38 o 
   4   3   8        1.54        5.30     27.47 o 
  -8   4   8        7.11       10.76     17.79 o 
  -7   4   8        0.20       26.03     12.04 o 
  -6   4   8        0.02        1.97     12.86 o 
  -5   4   8        0.95       -9.01     10.51 o 
  -4   4   8       27.67       41.89     13.65 o 
  -3   4   8        0.04        7.71     10.44 o 
  -2   4   8        0.08       -8.60      8.60 o 
  -1   4   8        7.01        6.07     10.36 o 
   0   4   8        2.49        2.65     11.06 o 
   1   4   8       60.32       44.99     11.06 o 
   2   4   8        0.03        6.97      9.62 o 
   3   4   8        0.58        6.94     10.37 o 
  -8   5   8        0.86       13.41     13.34 o 
  -7   5   8       23.52       38.75     26.47 o 
  -6   5   8        0.39        0.76     11.15 o 
  -5   5   8        0.34       22.58     17.14 o 
  -4   5   8      124.84      107.27     18.04 o 
  -3   5   8        0.17        2.34     11.71 o 
  -2   5   8        7.51        9.99     11.45 o 
  -1   5   8        0.26       -4.69     10.49 o 
   0   5   8        7.46       -4.04     10.96 o 
   1   5   8       11.50       15.48      9.39 o 
   2   5   8        0.72       -4.77      9.58 o 
   3   5   8        5.55        3.55     10.45 o 
  -7   6   8       13.25       43.23     20.87 o 
  -6   6   8        1.03        4.48     11.96 o 
  -5   6   8       46.83       90.39     15.86 o 
  -4   6   8        0.40       -3.74     13.52 o 
  -3   6   8       38.83       20.18     13.26 o 
  -2   6   8        9.84       20.27     11.93 o 
  -1   6   8       19.64       15.84     21.28 o 
   0   6   8       67.96       53.61     19.34 o 
   1   6   8       16.49       13.24      9.83 o 
   2   6   8        0.78       -4.87     10.67 o 
   3   6   8        0.38        7.98     14.08 o 
  -7   7   8       13.20        2.01     13.77 o 
  -6   7   8        4.56        9.72     13.25 o 
  -5   7   8        0.87       -6.70     11.57 o 
  -4   7   8        0.56        0.74     12.05 o 
  -3   7   8       21.02        8.98     12.53 o 
  -2   7   8        5.51        5.72     11.68 o 
  -1   7   8        1.51       17.18     11.71 o 
   0   7   8       18.04       19.20     12.61 o 
   1   7   8        4.86       13.77     10.31 o 
   2   7   8        1.08       15.04     11.11 o 
  -6   8   8        6.06        2.19     14.33 o 
  -5   8   8        0.00       10.29     13.73 o 
  -4   8   8       11.11        0.69     12.40 o 
  -3   8   8        0.40       15.16     12.42 o 
  -2   8   8       29.09       43.94     14.43 o 
  -1   8   8       27.96       59.24     15.08 o 
   0   8   8        0.87       -7.44     11.09 o 
   1   8   8        5.40       16.24     18.97 o 
  -5   9   8        2.63        7.75     13.59 o 
  -4   9   8        0.43      -12.08     13.03 o 
  -3   9   8        1.42       -4.55     13.09 o 
  -2   9   8        0.59       10.18     19.30 o 
  -1   9   8       31.88       34.93     18.43 o 
   0   9   8       10.02       24.21     13.87 o 
  -3  10   8        5.65       19.56     14.24 o 
  -2  10   8       10.33        2.75     13.29 o 
  -5   1   9        2.34        9.89     12.62 o 
  -4   1   9       30.88       48.99     21.33 o 
  -3   1   9        7.47        3.66     13.06 o 
  -2   1   9        1.25       17.33     13.14 o 
  -1   1   9        2.69       -4.07     11.92 o 
   0   1   9        2.41       28.54     13.62 o 
  -5   2   9       29.21       27.42     13.67 o 
  -4   2   9       28.78       23.44     14.07 o 
  -3   2   9        1.11      -10.31     12.53 o 
  -2   2   9        0.49       -1.08     14.86 o 
  -1   2   9        0.13      -10.80     13.98 o 
   0   2   9        4.01       -5.34     12.16 o 
  -5   3   9       13.16       16.23     13.89 o 
  -4   3   9        0.46       -3.23     12.76 o 
  -3   3   9       11.11        0.31     11.83 o 
  -2   3   9        4.85       13.69     12.70 o 
  -1   3   9        1.88       -2.23     19.39 o 
  -4   4   9       20.08       11.95     13.63 o 
  -3   4   9        1.97       20.31     12.76 o 
  -2   4   9        9.78       29.48     20.27 o 
  -1   4   9        0.18        5.09     12.78 o 
                                                 
